# Supplementary material for: Findings from comprehensive genome sequencing in the Canadian population: Results from the GENCOV Study
Source: Genet Med Open. 2026 Feb 4;4:104372. doi: 10.1016/j.gimo.2026.104372 (PMC13235513; doi:10.1016/j.gimo.2026.104372)
Supplement: Supplementary Files A-F [file mmc1.xlsx]

## Sheet: Supplemental File A
Supplemental File A: GENCOV medically actionable gene panel
Gene	OMIM Phenotype(s)
ABCD1 (HGNC:61)	Adrenomyeloneuropathy, adult, 300100 (3), X-linked recessive; Adrenoleukodystrophy, 300100 (3), X-linked recessive
ACADM (HGNC:89)	Acyl-CoA dehydrogenase, medium chain, deficiency of, 201450 (3), Autosomal recessive
ACADVL (HGNC:92)	VLCAD deficiency, 201475 (3), Autosomal recessive
ACTA2 (HGNC:130)	Aortic aneurysm, familial thoracic 6, 611788 (3), Autosomal dominant; Multisystemic smooth muscle dysfunction syndrome, 613834 (3), Autosomal dominant; Moyamoya disease 5, 614042 (3)
ACTC1 (HGNC:143)	Left ventricular noncompaction 4, 613424 (3), Autosomal dominant; Atrial septal defect 5, 612794 (3), Autosomal dominant; Cardiomyopathy, dilated, 1R, 613424 (3), Autosomal dominant; Cardiomyopathy, hypertrophic, 11, 612098 (3), Autosomal dominant
ACVRL1 (HGNC:175)	Telangiectasia, hereditary hemorrhagic, type 2, 600376 (3), Autosomal dominant
ALDH7A1 (HGNC:877)	Epilepsy, pyridoxine-dependent, 266100 (3), Autosomal recessive
ALDOB (HGNC:417)	Fructose intolerance, hereditary, 229600 (3), Autosomal recessive
ALPL (HGNC:438)	Hypophosphatasia, adult, 146300 (3), Autosomal recessive, Autosomal dominant; Odontohypophosphatasia, 146300 (3), Autosomal recessive, Autosomal dominant; Hypophosphatasia, childhood, 241510 (3), Autosomal recessive; Hypophosphatasia, infantile, 241500 (3), Autosomal recessive
APC (HGNC:583)	Adenoma, periampullary, somatic (3); Desmoid disease, hereditary, 135290 (3), Autosomal dominant; Adenomatous polyposis coli, 175100 (3), Autosomal dominant; Gardner syndrome, 175100 (3), Autosomal dominant; Hepatoblastoma, somatic, 114550 (3); Colorectal cancer, somatic, 114500 (3); Brain tumor-polyposis syndrome 2, 175100 (3), Autosomal dominant; Gastric cancer, somatic, 613659 (3)
APOB (HGNC:603)	Hypobetalipoproteinemia, 615558 (3), Autosomal recessive; Hypercholesterolemia, familial, 2, 144010 (3), Autosomal dominant
ASL (HGNC:746)	Argininosuccinic aciduria, 207900 (3), Autosomal recessive
ASS1 (HGNC:758)	Citrullinemia, 215700 (3), Autosomal recessive
ATM (HGNC:795)	{Breast cancer, susceptibility to}, 114480 (3), Autosomal dominant; Ataxia-telangiectasia, 208900 (3), autosomal recessive
ATP7B (HGNC:870)	Wilson disease, 277900 (3), Autosomal recessive
BAG3 (HGNC:939)	Cardiomyopathy, dilated, 1HH, 613881 (3), Autosomal dominant; Myopathy, myofibrillar, 6, 612954 (3), Autosomal dominant
BCKDHA (HGNC:986)	Maple syrup urine disease, type Ia, 248600 (3), Autosomal recessive
BCKDHB (HGNC:987)	Maple syrup urine disease, type Ib, 248600 (3), Autosomal recessive
BMPR1A (HGNC:1076)	Polyposis syndrome, hereditary mixed, 2, 610069 (3); Polyposis, juvenile intestinal, 174900 (3), Autosomal dominant; Juvenile polyposis syndrome, infantile form, 174900 (3), Autosomal dominant
BMPR2 (HGNC:1078)	Pulmonary venoocclusive disease 1, 265450 (3), Autosomal dominant; Pulmonary hypertension, familial primary, 1, with or without HHT, 178600 (3), Autosomal dominant; Pulmonary hypertension, primary, fenfluramine or dexfenfluramine-associated, 178600 (3), Autosomal dominant
BRCA1 (HGNC:1100)	Fanconi anemia, complementation group S, 617883 (3), Autosomal recessive; {Pancreatic cancer, susceptibility to, 4}, 614320 (3); {Breast-ovarian cancer, familial, 1}, 604370 (3), Multifactorial, Autosomal dominant
BRCA2 (HGNC:1101)	{Pancreatic cancer 2}, 613347 (3); {Breast cancer, male, susceptibility to}, 114480 (3), Somatic mutation, Autosomal dominant; {Glioblastoma 3}, 613029 (3), Autosomal recessive; Wilms tumor, 194070 (3), Somatic mutation, Autosomal dominant; Fanconi anemia, complementation group D1, 605724 (3), Autosomal recessive; {Medulloblastoma}, 155255 (3), Somatic mutation, Autosomal recessive, Autosomal dom…
BRIP1 (HGNC:20473)	Fanconi anemia, complementation group J, 609054 (3); {Breast cancer, early-onset, susceptibility to}, 114480 (3), Somatic mutation, Autosomal dominant
BTD (HGNC:1122)	Biotinidase deficiency, 253260 (3), Autosomal recessive
CABP2 (HGNC:1385)	Deafness, autosomal recessive 93, 614899 (3), Autosomal recessive
CACNA1S (HGNC:1397)	{Malignant hyperthermia susceptibility 5}, 601887 (3), Autosomal dominant; {Thyrotoxic periodic paralysis, susceptibility to, 1}, 188580 (3), Autosomal dominant; {Malignant hyperthermia, susceptibility to, 5}, 601887 (3), Autosomal dominant; Hypokalemic periodic paralysis, type 1, 170400 (3), Autosomal dominant
CALM1 (HGNC:1442)	Long QT syndrome 14, 616247 (3), Autosomal dominant; Ventricular tachycardia, catecholaminergic polymorphic, 4, 614916 (3), Autosomal dominant
CALM2 (HGNC:1445)	Long QT syndrome 15, 616249 (3), Autosomal dominant
CALM3 (HGNC:1449)	Long QT syndrome 16, 618782 (3), Autosomal dominant; ?Ventricular tachycardia, catecholaminergic polymorphic 6, 618782 (3), Autosomal dominant
CASQ2 (HGNC:1513)	Ventricular tachycardia, catecholaminergic polymorphic, 2, 611938 (3), Autosomal recessive
CBS (HGNC:1550)	Homocystinuria, B6-responsive and nonresponsive types, 236200 (3), Autosomal recessive; Thrombosis, hyperhomocysteinemic, 236200 (3), Autosomal recessive
CCM2 (HGNC:21708)	Cerebral cavernous malformations-2, 603284 (3), Autosomal dominant
CDH1 (HGNC:1748)	Endometrial carcinoma, somatic, 608089 (3); {Prostate cancer, susceptibility to}, 176807 (3), Somatic mutation, Autosomal dominant; Blepharocheilodontic syndrome 1, 119580 (3), Autosomal dominant; Gastric cancer, hereditary diffuse, with or without cleft lip and/or palate, 137215 (3), Autosomal dominant; {Breast cancer, lobular}, 114480 (3), Somatic mutation, Autosomal dominant; Ovarian cancer, s…
CDH23 (HGNC:13733)	{Pituitary adenoma 5, multiple types}, 617540 (3), Autosomal dominant; Deafness, autosomal recessive 12, 601386 (3), Autosomal recessive; Usher syndrome, type 1D/F digenic, 601067 (3), Digenic recessive, Autosomal recessive; Usher syndrome, type 1D, 601067 (3), Digenic recessive, Autosomal recessive
CHEK2 (HGNC:16627)	Tumor predisposition syndrome 4, breast/prostate/colorectal, 609265 (3), autosomal dominant
CIB2 (HGNC:24579)	Deafness, autosomal recessive 48, 609439 (3), Autosomal recessive; Usher syndrome, type IJ, 614869 (3), Autosomal recessive
CLDN14 (HGNC:2035)	Deafness, autosomal recessive 29, 614035 (3), Autosomal recessive
COL3A1 (HGNC:2201)	Ehlers-Danlos syndrome, vascular type, 130050 (3), Autosomal dominant; Polymicrogyria with or without vascular-type EDS, 618343 (3), Autosomal recessive
COL5A1 (HGNC:2209)	Ehlers-Danlos syndrome, classic type, 1, 130000 (3), Autosomal dominant
COL5A2 (HGNC:2210)	Ehlers-Danlos syndrome, classic type, 2, 130010 (3), Autosomal dominant
CP (HGNC:2295)	[Hypoceruloplasminemia, hereditary], 604290 (3), Autosomal recessive; Hemosiderosis, systemic, due to aceruloplasminemia, 604290 (3), Autosomal recessive; Cerebellar ataxia, 604290 (3), Autosomal recessive
CPT2 (HGNC:2330)	CPT II deficiency, myopathic, stress-induced, 255110 (3), Autosomal recessive, Autosomal dominant; CPT II deficiency, infantile, 600649 (3), Autosomal recessive; CPT II deficiency, lethal neonatal, 608836 (3), Autosomal recessive; {Encephalopathy, acute, infection-induced, 4, susceptibility to}, 614212 (3), Autosomal recessive, Autosomal dominant
CSRP3 (HGNC:2472)	Cardiomyopathy, hypertrophic, 12, 612124 (3), Autosomal dominant; ?Cardiomyopathy, dilated, 1M, 607482 (3)
CTNS (HGNC:2518)	Cystinosis, nephropathic, 219800 (3), Autosomal recessive; Cystinosis, ocular nonnephropathic, 219750 (3), Autosomal recessive; Cystinosis, late-onset juvenile or adolescent nephropathic, 219900 (3), Autosomal recessive; Cystinosis, atypical nephropathic, 219800 (3), Autosomal recessive
CYP21A2 (HGNC:2600)	Adrenal hyperplasia, congenital, due to 21-hydroxylase deficiency, 201910 (3), Autosomal recessive; Hyperandrogenism, nonclassic type, due to 21-hydroxylase deficiency, 201910 (3), Autosomal recessive
DBT (HGNC:2698)	Maple syrup urine disease, type II, 248600 (3), Autosomal recessive
DES (HGNC:2770)	Cardiomyopathy, dilated, 1I, 604765 (3), Autosomal dominant; Scapuloperoneal syndrome, neurogenic, Kaeser type, 181400 (3), Autosomal dominant; Myopathy, myofibrillar, 1, 601419 (3), Autosomal recessive, Autosomal dominant
DHCR7 (HGNC:2860)	Smith-Lemli-Opitz syndrome, 270400 (3), Autosomal recessive
DICER1 (HGNC:17098)	GLOW syndrome, somatic mosaic, 618272 (3); Rhabdomyosarcoma, embryonal, 2, 180295 (3); Goiter, multinodular 1, with or without Sertoli-Leydig cell tumors, 138800 (3), Autosomal dominant; Pleuropulmonary blastoma, 601200 (3), Autosomal dominant
DMD (HGNC:2928)	Cardiomyopathy, dilated, 3B, 302045 (3), X-linked; Becker muscular dystrophy, 300376 (3), X-linked recessive; Duchenne muscular dystrophy, 310200 (3), X-linked recessive
DNAJB11 (HGNC:14889)	Polycystic kidney disease 6 with or without polycystic liver disease, 618061 (3), Autosomal dominant
DNM2 (HGNC:2974)	Lethal congenital contracture syndrome 5, 615368 (3), Autosomal recessive; Charcot-Marie-Tooth disease, axonal type 2M, 606482 (3), Autosomal dominant; Centronuclear myopathy 1, 160150 (3), Autosomal dominant; Charcot-Marie-Tooth disease, dominant intermediate B, 606482 (3), Autosomal dominant
DSC2 (HGNC:3036)	Arrhythmogenic right ventricular dysplasia 11 with mild palmoplantar keratoderma and woolly hair, 610476 (3), Autosomal recessive, Autosomal dominant; Arrhythmogenic right ventricular dysplasia 11, 610476 (3), Autosomal recessive, Autosomal dominant
DSG2 (HGNC:3049)	Arrhythmogenic right ventricular dysplasia 10, 610193 (3), Autosomal dominant; Cardiomyopathy, dilated, 1BB, 612877 (3)
DSP (HGNC:3052)	Keratosis palmoplantaris striata II, 612908 (3), Autosomal dominant; Arrhythmogenic right ventricular dysplasia 8, 607450 (3), Autosomal dominant; Epidermolysis bullosa, lethal acantholytic, 609638 (3), Autosomal recessive; Cardiomyopathy, dilated, with woolly hair and keratoderma, 605676 (3), Autosomal recessive; Skin fragility-woolly hair syndrome, 607655 (3), Autosomal recessive; Dilated cardi…
EGR2 (HGNC:3239)	Dejerine-Sottas disease, 145900 (3), Autosomal recessive, Autosomal dominant; Hypomyelinating neuropathy, congenital, 1, 605253 (3), Autosomal recessive, Autosomal dominant; Charcot-Marie-Tooth disease, type 1D, 607678 (3), Autosomal dominant
EMD (HGNC:3331)	Emery-Dreifuss muscular dystrophy 1, X-linked, 310300 (3), X-linked recessive
ENG (HGNC:3349)	Telangiectasia, hereditary hemorrhagic, type 1, 187300 (3), Autosomal dominant
ESPN (HGNC:13281)	?Usher syndrome, type 1M, 618632 (3), Autosomal recessive; Deafness, autosomal recessive 36, 609006 (3), Autosomal recessive; Deafness, neurosensory, without vestibular involvement, autosomal dominant, 609006 (3), Autosomal recessive
ESRRB (HGNC:3473)	Deafness, autosomal recessive 35, 608565 (3), Autosomal recessive
F11 (HGNC:3529)	Factor XI deficiency, autosomal dominant, 612416 (3); Factor XI deficiency, autosomal recessive, 612416 (3)
F2 (HGNC:3535)	Thrombophilia 1 due to thrombin defect, 188050 (3), autosomal dominant
F5 (HGNC:3542)	{Pregnancy loss, recurrent, susceptibility to, 1}, 614389 (3), Autosomal dominant; Thrombophilia due to activated protein C resistance, 188055 (3), Autosomal dominant; {Thrombophilia, susceptibility to, due to factor V Leiden}, 188055 (3), Autosomal dominant; Factor V deficiency, 227400 (3), Autosomal recessive; {Budd-Chiari syndrome}, 600880 (3), Autosomal recessive; {Stroke, ischemic, susceptib…
F7 (HGNC:3544)	{Myocardial infarction, decreased susceptibility to}, 608446 (3); Factor VII deficiency, 227500 (3), Autosomal recessive
F8 (HGNC:3546)	Hemophilia A, 306700 (3), X-linked recessive
F9 (HGNC:3551)	Thrombophilia, X-linked, due to factor IX defect, 300807 (3), X-linked recessive; {Deep venous thrombosis, protection against}, 300807 (3), X-linked recessive; Hemophilia B, 306900 (3), X-linked recessive; {Warfarin sensitivity}, 301052 (3), X-linked
FANCA (HGNC:3582)	Fanconi anemia, complementation group A, 227650 (3), Autosomal recessive
FANCC (HGNC:3584)	Fanconi anemia, complementation group C, 227645 (3), Autosomal recessive
FANCG (HGNC:3588)	Fanconi anemia, complementation group G, 614082 (3)
FBN1 (HGNC:3603)	Marfan lipodystrophy syndrome, 616914 (3), Autosomal dominant; Marfan syndrome, 154700 (3), Autosomal dominant; MASS syndrome, 604308 (3), Autosomal dominant; Ectopia lentis, familial, 129600 (3), Autosomal dominant; Acromicric dysplasia, 102370 (3), Autosomal dominant; Weill-Marchesani syndrome 2, dominant, 608328 (3), Autosomal dominant; Geleophysic dysplasia 2, 614185 (3), Autosomal dominant; …
FGF23 (HGNC:3680)	Tumoral calcinosis, hyperphosphatemic, familial, 2, 617993 (3), Autosomal recessive; Hypophosphatemic rickets, autosomal dominant, 193100 (3), Autosomal dominant
FHL1 (HGNC:3702)	Reducing body myopathy, X-linked 1a, severe, infantile or early childhood onset, 300717 (3), X-linked dominant; Scapuloperoneal myopathy, X-linked dominant, 300695 (3), X-linked dominant; Reducing body myopathy, X-linked 1b, with late childhood or adult onset, 300718 (3), X-linked; ?Uruguay faciocardiomusculoskeletal syndrome, 300280 (3), X-linked recessive; Emery-Dreifuss muscular dystrophy 6, X…
FLNC (HGNC:3756)	Cardiomyopathy, familial hypertrophic, 26, 617047 (3), Autosomal dominant; Myopathy, myofibrillar, 5, 609524 (3), Autosomal dominant; Cardiomyopathy, familial restrictive 5, 617047 (3), Autosomal dominant; Myopathy, distal, 4, 614065 (3), Autosomal dominant
G6PD (HGNC:4057)	Anemia, congenital, nonspherocytic hemolytic 1, G6PD deficient, 300908 (3), X-linked
GAA (HGNC:4065)	Glycogen storage disease II, 232300 (3), Autosomal recessive
GALNS (HGNC:4122)	Mucopolysaccharidosis IVA, 253000 (3), Autosomal recessive
GANAB (HGNC:4138)	Polycystic kidney disease 3, 600666 (3), Autosomal dominant
GBA (HGNC:4177)	Gaucher disease, type III, 231000 (3), Autosomal recessive; {Parkinson disease, late-onset, susceptibility to}, 168600 (3), Multifactorial, Autosomal dominant; Gaucher disease, type IIIC, 231005 (3), Autosomal recessive; Gaucher disease, type I, 230800 (3), Autosomal recessive; Gaucher disease, perinatal lethal, 608013 (3), Autosomal recessive; Gaucher disease, type II, 230900 (3), Autosomal rece…
GCDH (HGNC:4189)	Glutaricaciduria, type I, 231670 (3), Autosomal recessive
GCH1 (HGNC:4193)	Hyperphenylalaninemia, BH4-deficient, B, 233910 (3), Autosomal recessive; Dystonia, DOPA-responsive, with or without hyperphenylalaninemia, 128230 (3), Autosomal recessive, Autosomal dominant
GDF2 (HGNC:4217)	Telangiectasia, hereditary hemorrhagic, type 5, 615506 (3), Autosomal dominant
GIPC3 (HGNC:18183)	Deafness, autosomal recessive 15, 601869 (3), Autosomal recessive
GJB2 (HGNC:4284)	Deafness, autosomal dominant 3A, 601544 (3), Autosomal dominant; Deafness, autosomal recessive 1A, 220290 (3), Autosomal recessive, Digenic dominant; Bart-Pumphrey syndrome, 149200 (3), Autosomal dominant; Vohwinkel syndrome, 124500 (3), Autosomal dominant; Keratoderma, palmoplantar, with deafness, 148350 (3), Autosomal dominant; Keratitis-ichthyosis-deafness syndrome, 148210 (3), Autosomal domin…
GLA (HGNC:4296)	Fabry disease, 301500 (3), X-linked; Fabry disease, cardiac variant, 301500 (3), X-linked
GREM1 (HGNC:2001)	Hereditary mixed polyposis syndrome, autosomal dominant (ClinGen)
GRXCR1 (HGNC:31673)	Deafness, autosomal recessive 25, 613285 (3), Autosomal recessive
HADHA (HGNC:4801)	LCHAD deficiency, 609016 (3), Autosomal recessive; HELLP syndrome, maternal, of pregnancy, 609016 (3), Autosomal recessive; Mitochondrial trifunctional protein deficiency, 609015 (3), Autosomal recessive; Fatty liver, acute, of pregnancy, 609016 (3), Autosomal recessive
HADHB (HGNC:4803)	Trifunctional protein deficiency, 609015 (3), Autosomal recessive
HFE (HGNC:4886)	{Porphyria variegata, susceptibility to}, 176200 (3), Autosomal dominant; {Microvascular complications of diabetes 7}, 612635 (3); {Porphyria cutanea tarda, susceptibility to}, 176100 (3), Autosomal recessive, Autosomal dominant; [Transferrin serum level QTL2], 614193 (3); {Alzheimer disease, susceptibility to}, 104300 (3), Autosomal dominant; Hemochromatosis, 235200 (3), Autosomal recessive
HGD (HGNC:4892)	Alkaptonuria, 203500 (3), Autosomal recessive
HMBS (HGNC:4982)	Porphyria, acute intermittent, 176000 (3), Autosomal dominant; Porphyria, acute intermittent, nonerythroid variant, 176000 (3), Autosomal dominant
HNF1A (HGNC:11621)	{Diabetes mellitus, insulin-dependent}, 222100 (3), Autosomal recessive; MODY, type III, 600496 (3), Autosomal dominant; Hepatic adenoma, somatic, 142330 (3); Renal cell carcinoma, 144700 (3); Diabetes mellitus, insulin-dependent, 20, 612520 (3); {Diabetes mellitus, noninsulin-dependent, 2}, 125853 (3), Autosomal dominant
HOXB13 (HGNC:5112)	{Prostate cancer, hereditary, 9}, 610997 (3), autosomal dominant
IDUA (HGNC:5391)	Mucopolysaccharidosis Ih/s, 607015 (3), Autosomal recessive; Mucopolysaccharidosis Ih, 607014 (3), Autosomal recessive; Mucopolysaccharidosis Is, 607016 (3), Autosomal recessive
ILDR1 (HGNC:28741)	Deafness, autosomal recessive 42, 609646 (3), Autosomal recessive
ITGA2B (HGNC:6138)	Glanzmann thrombasthenia, 273800 (3), Autosomal recessive; Thrombocytopenia, neonatal alloimmune, BAK antigen related (3); Bleeding disorder, platelet-type, 16, autosomal dominant, 187800 (3), Autosomal dominant
ITGB3 (HGNC:6156)	Purpura, posttransfusion (3); Thrombocytopenia, neonatal alloimmune (3); Bleeding disorder, platelet-type, 16, autosomal dominant, 187800 (3), Autosomal dominant; {Myocardial infarction, susceptibility to}, 608446 (3); Glanzmann thrombasthenia, 273800 (3), Autosomal recessive
JUP (HGNC:6207)	Arrhythmogenic right ventricular dysplasia 12, 611528 (3), Autosomal dominant; Naxos disease, 601214 (3), Autosomal recessive
KCNH2 (HGNC:6251)	{Long QT syndrome 2, acquired, susceptibility to}, 613688 (3), Autosomal dominant; Long QT syndrome 2, 613688 (3), Autosomal dominant; Short QT syndrome 1, 609620 (3)
KCNQ1 (HGNC:6294)	Long QT syndrome 1, 192500 (3), Autosomal dominant; Jervell and Lange-Nielsen syndrome, 220400 (3), Autosomal recessive; Short QT syndrome 2, 609621 (3), Autosomal dominant; {Long QT syndrome 1, acquired, susceptibility to}, 192500 (3), Autosomal dominant; Atrial fibrillation, familial, 3, 607554 (3), Autosomal dominant
KRIT1 (HGNC:1573)	Cavernous malformations of CNS and retina, 116860 (3), Autosomal dominant; Cerebral cavernous malformations-1, 116860 (3), Autosomal dominant; Hyperkeratotic cutaneous capillary-venous malformations associated with cerebral capillary malformations, 116860 (3), Autosomal dominant
LDLR (HGNC:6547)	Hypercholesterolemia, familial, 1, 143890 (3), Autosomal dominant; LDL cholesterol level QTL2, 143890 (3), Autosomal dominant
LHFPL5 (HGNC:21253)	Deafness, autosomal recessive 67, 610265 (3), Autosomal recessive
LITAF (HGNC:16841)	Charcot-Marie-Tooth disease, type 1C, 601098 (3), Autosomal dominant
LMNA (HGNC:6636)	Muscular dystrophy, congenital, 613205 (3), Autosomal dominant; Lipodystrophy, familial partial, type 2, 151660 (3), Autosomal dominant; Charcot-Marie-Tooth disease, type 2B1, 605588 (3), Autosomal recessive; Cardiomyopathy, dilated, 1A, 115200 (3), Autosomal dominant; Heart-hand syndrome, Slovenian type, 610140 (3), Autosomal dominant; Hutchinson-Gilford progeria, 176670 (3), Autosomal recessive…
LOX (HGNC:6664)	Aortic aneurysm, familial thoracic 10, 617168 (3), Autosomal dominant
LRTOMT (HGNC:25033)	Deafness, autosomal recessive 63, 611451 (3), Autosomal recessive
MARVELD2 (HGNC:26401)	Deafness, autosomal recessive 49, 610153 (3), Autosomal recessive
MAX (HGNC:6913)	{Pheochromocytoma, susceptibility to}, 171300 (3), Autosomal dominant
MCEE (HGNC:16732)	Methylmalonyl-CoA epimerase deficiency, 251120 (3), Autosomal recessive
MEFV (HGNC:6998)	Neutrophilic dermatosis, acute febrile, 608068 (3), Autosomal dominant; Familial Mediterranean fever, AR, 249100 (3), Autosomal recessive; Familial Mediterranean fever, AD, 134610 (3), Autosomal dominant
MEN1 (HGNC:7010)	Angiofibroma, somatic (3); Adrenal adenoma, somatic (3); Parathyroid adenoma, somatic (3); Lipoma, somatic (3); Carcinoid tumor of lung (3); Multiple endocrine neoplasia 1, 131100 (3), Autosomal dominant
MLH1 (HGNC:7127)	Mismatch repair cancer syndrome, 276300 (3), Autosomal recessive; Colorectal cancer, hereditary nonpolyposis, type 2, 609310 (3); Muir-Torre syndrome, 158320 (3), Autosomal dominant
MMAA (HGNC:18871)	Methylmalonic aciduria, vitamin B12-responsive, 251100 (3), Autosomal recessive
MMAB (HGNC:19331)	Methylmalonic aciduria, vitamin B12-responsive, due to defect in synthesis of adenosylcobalamin, cblB complementation type, 251110 (3), Autosomal recessive
MMACHC (HGNC:24525)	Methylmalonic aciduria and homocystinuria, cblC type, 277400 (3), Autosomal recessive
MMADHC (HGNC:25221)	Homocystinuria, cblD type, variant 1, 277410 (3), Autosomal recessive; Methylmalonic aciduria and homocystinuria, cblD type, 277410 (3), Autosomal recessive; Methylmalonic aciduria, cblD type, variant 2, 277410 (3), Autosomal recessive
MMUT (HGNC:7526)	Methylmalonic aciduria, mut(0) type, 251000 (3), Autosomal recessive
MPZ (HGNC:7225)	Charcot-Marie-Tooth disease, type 2J, 607736 (3), Autosomal dominant; Charcot-Marie-Tooth disease, type 1B, 118200 (3), Autosomal dominant; Dejerine-Sottas disease, 145900 (3), Autosomal recessive, Autosomal dominant; Hypomyelinating neuropathy, congenital, 2, 618184 (3), Autosomal dominant; Charcot-Marie-Tooth disease, dominant intermediate D, 607791 (3), Autosomal dominant; Roussy-Levy syndrome…
MSH2 (HGNC:7325)	Mismatch repair cancer syndrome, 276300 (3), Autosomal recessive; Muir-Torre syndrome, 158320 (3), Autosomal dominant; Colorectal cancer, hereditary nonpolyposis, type 1, 120435 (3), Autosomal dominant
MSH6 (HGNC:7329)	Mismatch repair cancer syndrome, 276300 (3), Autosomal recessive; {Endometrial cancer, familial}, 608089 (3), Somatic mutation, Autosomal dominant; Colorectal cancer, hereditary nonpolyposis, type 5, 614350 (3), Autosomal dominant
MUTYH (HGNC:7527)	Gastric cancer, somatic, 613659 (3); Adenomas, multiple colorectal, 608456 (3), Autosomal recessive
MYBPC3 (HGNC:7551)	Cardiomyopathy, hypertrophic, 4, 115197 (3), Autosomal recessive, Autosomal dominant; Cardiomyopathy, dilated, 1MM, 615396 (3), Autosomal dominant; Left ventricular noncompaction 10, 615396 (3), Autosomal dominant
MYH11 (HGNC:7569)	Aortic aneurysm, familial thoracic 4, 132900 (3), Autosomal dominant
MYH7 (HGNC:7577)	Myopathy, myosin storage, autosomal recessive, 255160 (3), Autosomal recessive; Left ventricular noncompaction 5, 613426 (3), Autosomal dominant; Laing distal myopathy, 160500 (3), Autosomal dominant; Myopathy, myosin storage, autosomal dominant, 608358 (3), Autosomal dominant; Cardiomyopathy, dilated, 1S, 613426 (3), Autosomal dominant; Scapuloperoneal syndrome, myopathic type, 181430 (3), Autos…
MYL2 (HGNC:7583)	Cardiomyopathy, hypertrophic, 10, 608758 (3), Autosomal dominant
MYL3 (HGNC:7584)	Cardiomyopathy, hypertrophic, 8, 608751 (3), Autosomal recessive, Autosomal dominant
MYLK (HGNC:7590)	Aortic aneurysm, familial thoracic 7, 613780 (3), Autosomal dominant; Megacystis-microcolon-intestinal hypoperistalsis syndrome, 249210 (3), Autosomal recessive
MYO15A (HGNC:7594)	Deafness, autosomal recessive 3, 600316 (3), Autosomal recessive
MYO3A (HGNC:7601)	Deafness, autosomal recessive 30, 607101 (3), Autosomal recessive
MYO6 (HGNC:7605)	Deafness, autosomal recessive 37, 607821 (3), Autosomal recessive; Deafness, autosomal dominant 22, 606346 (3), Autosomal dominant; Deafness, autosomal dominant 22, with hypertrophic cardiomyopathy, 606346 (3), Autosomal dominant
NEFL (HGNC:7739)	Charcot-Marie-Tooth disease, type 1F, 607734 (3), Autosomal recessive, Autosomal dominant; Charcot-Marie-Tooth disease, dominant intermediate G, 617882 (3), Autosomal dominant; Charcot-Marie-Tooth disease, type 2E, 607684 (3), Autosomal dominant
NF2 (HGNC:7773)	Meningioma, NF2-related, somatic, 607174 (3); Schwannomatosis, somatic, 162091 (3); Neurofibromatosis, type 2, 101000 (3), Autosomal dominant
NOTCH3 (HGNC:7883)	?Myofibromatosis, infantile 2, 615293 (3), Autosomal dominant; Cerebral arteriopathy with subcortical infarcts and leukoencephalopathy 1, 125310 (3), Autosomal dominant; Lateral meningocele syndrome, 130720 (3), Autosomal dominant
OAT (HGNC:8091)	Gyrate atrophy of choroid and retina with or without ornithinemia, 258870 (3), Autosomal recessive
OTC (HGNC:8512)	Ornithine transcarbamylase deficiency, 311250 (3), X-linked recessive
OTOA (HGNC:16378)	Deafness, autosomal recessive 22, 607039 (3), Autosomal recessive
OTOG (HGNC:8516)	Deafness, autosomal recessive 18B, 614945 (3), Autosomal recessive
OTOGL (HGNC:26901)	Deafness, autosomal recessive 84B, 614944 (3), Autosomal recessive
PAH (HGNC:8582)	[Hyperphenylalaninemia, non-PKU mild], 261600 (3), Autosomal recessive; Phenylketonuria, 261600 (3), Autosomal recessive
PALB2 (HGNC:26144)	{Pancreatic cancer, susceptibility to, 3}, 613348 (3); Fanconi anemia, complementation group N, 610832 (3); {Breast cancer, susceptibility to}, 114480 (3), Somatic mutation, Autosomal dominant
PCSK9 (HGNC:20001)	Hypercholesterolemia, familial, 3, 603776 (3), Autosomal dominant; {Low density lipoprotein cholesterol level QTL 1}, 603776 (3), Autosomal dominant
PDCD10 (HGNC:8761)	Cerebral cavernous malformations 3, 603285 (3)
PDZD7 (HGNC:26257)	Usher syndrome, type IIC, GPR98/PDZD7 digenic, 605472 (3), Autosomal recessive, Digenic dominant; Deafness, autosomal recessive 57, 618003 (3), Autosomal recessive; {Retinal disease in Usher syndrome type IIA, modifier of}, 276901 (3), Autosomal recessive
PHEX (HGNC:8918)	Hypophosphatemic rickets, X-linked dominant, 307800 (3), X-linked dominant
PHYH (HGNC:8940)	Refsum disease, 266500 (3), Autosomal recessive
PIK3R1 (HGNC:8979)	?Agammaglobulinemia 7, autosomal recessive, 615214 (3), Autosomal recessive; SHORT syndrome, 269880 (3), Autosomal dominant; Immunodeficiency 36, 616005 (3), Autosomal dominant
PJVK (HGNC:29502)	Deafness, autosomal recessive 59, 610220 (3), Autosomal recessive
PKD1 (HGNC:9008)	Polycystic kidney disease 1, 173900 (3), Autosomal dominant
PKD2 (HGNC:9009)	Polycystic kidney disease 2, 613095 (3), Autosomal dominant
PKP2 (HGNC:9024)	Arrhythmogenic right ventricular dysplasia 9, 609040 (3), Autosomal dominant
PMP22 (HGNC:9118)	Dejerine-Sottas disease, 145900 (3), Autosomal recessive, Autosomal dominant; ?Neuropathy, inflammatory demyelinating, 139393 (3), ?Autosomal dominant; Charcot-Marie-Tooth disease, type 1E, 118300 (3), Autosomal dominant; Roussy-Levy syndrome, 180800 (3), Autosomal dominant; Neuropathy, recurrent, with pressure palsies, 162500 (3), Autosomal dominant; Charcot-Marie-Tooth disease, type 1A, 118220 …
PMS2 (HGNC:9122)	Mismatch repair cancer syndrome, 276300 (3), Autosomal recessive; Colorectal cancer, hereditary nonpolyposis, type 4, 614337 (3)
POLD1 (HGNC:9175)	Mandibular hypoplasia, deafness, progeroid features, and lipodystrophy syndrome, 615381 (3), Autosomal dominant; {Colorectal cancer, susceptibility to, 10}, 612591 (3), Autosomal dominant
POLE (HGNC:9177)	FILS syndrome, 615139 (3), Autosomal recessive; IMAGE-I syndrome, 618336 (3), Autosomal recessive; {Colorectal cancer, susceptibility to, 12}, 615083 (3), Autosomal dominant
POU3F4 (HGNC:9217)	Deafness, X-linked 2, 304400 (3), X-linked recessive
PRKAG2 (HGNC:9386)	Glycogen storage disease of heart, lethal congenital, 261740 (3), Autosomal dominant; Wolff-Parkinson-White syndrome, 194200 (3), Autosomal dominant; Cardiomyopathy, hypertrophic 6, 600858 (3), Autosomal dominant
PRKAR1A (HGNC:9388)	Adrenocortical tumor, somatic (3); Myxoma, intracardiac, 255960 (3), Autosomal dominant; Carney complex, type 1, 160980 (3), Autosomal dominant; Pigmented nodular adrenocortical disease, primary, 1, 610489 (3), Autosomal dominant; Acrodysostosis 1, with or without hormone resistance, 101800 (3), Autosomal dominant
PRKG1 (HGNC:9414)	Aortic aneurysm, familial thoracic 8, 615436 (3), Autosomal dominant
PROC (HGNC:9451)	Thrombophilia due to protein C deficiency, autosomal dominant, 176860 (3), Autosomal dominant; Thrombophilia due to protein C deficiency, autosomal recessive, 612304 (3), Autosomal recessive
PROS1 (HGNC:9456)	Thrombophilia due to protein S deficiency, autosomal recessive, 614514 (3), Autosomal recessive; Thrombophilia due to protein S deficiency, autosomal dominant, 612336 (3), Autosomal dominant
PTEN (HGNC:9588)	Prostate cancer, somatic, 176807 (3); {Glioma susceptibility 2}, 613028 (3); Cowden syndrome 1, 158350 (3), Autosomal dominant; Lhermitte-Duclos syndrome, 158350 (3), Autosomal dominant; Macrocephaly/autism syndrome, 605309 (3), Autosomal dominant; {Meningioma}, 607174 (3), Autosomal dominant
PTPN11 (HGNC:9644)	LEOPARD syndrome 1, 151100 (3), Autosomal dominant; Metachondromatosis, 156250 (3), Autosomal dominant; Noonan syndrome 1, 163950 (3), Autosomal dominant; Leukemia, juvenile myelomonocytic, somatic, 607785 (3)
PTPRQ (HGNC:9679)	Deafness, autosomal dominant 73, 617663 (3), Autosomal dominant; Deafness, autosomal recessive 84A, 613391 (3), Autosomal recessive
PYGM (HGNC:9726)	McArdle disease, 232600 (3), Autosomal recessive
RB1 (HGNC:9884)	Small cell cancer of the lung, somatic, 182280 (3); Bladder cancer, somatic, 109800 (3); Retinoblastoma, trilateral, 180200 (3), Somatic mutation, Autosomal dominant; Osteosarcoma, somatic, 259500 (3); Retinoblastoma, 180200 (3), Somatic mutation, Autosomal dominant
RBM20 (HGNC:27424)	Cardiomyopathy, dilated, 1DD, 613172 (3), Autosomal dominant
RDX (HGNC:9944)	Deafness, autosomal recessive 24, 611022 (3), Autosomal recessive
RET (HGNC:9967)	Multiple endocrine neoplasia IIB, 162300 (3), Autosomal dominant; Pheochromocytoma, 171300 (3), Autosomal dominant; Multiple endocrine neoplasia IIA, 171400 (3), Autosomal dominant; Medullary thyroid carcinoma, 155240 (3), Autosomal dominant; {Hirschsprung disease, protection against}, 142623 (3), Autosomal dominant; Central hypoventilation syndrome, congenital, 209880 (3), Autosomal dominant; {H…
RPE65 (HGNC:10294)	Leber congenital amaurosis 2, 204100 (3), Autosomal recessive; Retinitis pigmentosa 87 with choroidal involvement, 618697 (3), Autosomal dominant; Retinitis pigmentosa 20, 613794 (3), Autosomal recessive
RYR1 (HGNC:10483)	Central core disease, 117000 (3), Autosomal recessive, Autosomal dominant; King-Denborough syndrome, 145600 (3), Autosomal dominant; {Malignant hyperthermia susceptibility 1}, 145600 (3), Autosomal dominant; Minicore myopathy with external ophthalmoplegia, 255320 (3), Autosomal recessive; Neuromuscular disease, congenital, with uniform type 1 fiber, 117000 (3), Autosomal recessive, Autosomal domi…
RYR2 (HGNC:10484)	Ventricular tachycardia, catecholaminergic polymorphic, 1, 604772 (3), Autosomal dominant; Arrhythmogenic right ventricular dysplasia 2, 600996 (3), Autosomal dominant
S1PR2 (HGNC:3169)	Deafness, autosomal recessive 68, 610419 (3), Autosomal recessive
SCN5A (HGNC:10593)	Atrial fibrillation, familial, 10, 614022 (3), Autosomal dominant; Sick sinus syndrome 1, 608567 (3), Autosomal recessive; {Sudden infant death syndrome, susceptibility to}, 272120 (3), Autosomal recessive; Ventricular fibrillation, familial, 1, 603829 (3); Long QT syndrome 3, 603830 (3), Autosomal dominant; Heart block, nonprogressive, 113900 (3), Autosomal dominant; Cardiomyopathy, dilated, 1E,…
SDHAF2 (HGNC:26034)	Paragangliomas 2, 601650 (3), Autosomal dominant
SDHB (HGNC:10681)	Gastrointestinal stromal tumor, 606764 (3), Isolated cases, Autosomal dominant; Pheochromocytoma, 171300 (3), Autosomal dominant; Paragangliomas 4, 115310 (3), Autosomal dominant; Paraganglioma and gastric stromal sarcoma, 606864 (3)
SDHC (HGNC:10682)	Paragangliomas 3, 605373 (3), Autosomal dominant; Paraganglioma and gastric stromal sarcoma, 606864 (3); Gastrointestinal stromal tumor, 606764 (3), Isolated cases, Autosomal dominant
SDHD (HGNC:10683)	Paragangliomas 1, with or without deafness, 168000 (3), Autosomal dominant; Mitochondrial complex II deficiency, 252011 (3), Autosomal recessive; Paraganglioma and gastric stromal sarcoma, 606864 (3); Pheochromocytoma, 171300 (3), Autosomal dominant
SERPINA1 (HGNC:8941)	Hemorrhagic diathesis due to antithrombin Pittsburgh, 613490 (3), Autosomal recessive; Emphysema-cirrhosis, due to AAT deficiency, 613490 (3), Autosomal recessive; Emphysema due to AAT deficiency, 613490 (3), Autosomal recessive
SLC25A13 (HGNC:10983)	Citrullinemia, adult-onset type II, 603471 (3), Autosomal recessive; Citrullinemia, type II, neonatal-onset, 605814 (3), Autosomal recessive
SLC26A4 (HGNC:8818)	Deafness, autosomal recessive 4, with enlarged vestibular aqueduct, 600791 (3), Autosomal recessive; Pendred syndrome, 274600 (3), Autosomal recessive
SLC2A10 (HGNC:13444)	Arterial tortuosity syndrome, 208050 (3), Autosomal recessive
SLC39A4 (HGNC:17129)	Acrodermatitis enteropathica, 201100 (3), Autosomal recessive
SMAD3 (HGNC:6769)	Loeys-Dietz syndrome 3, 613795 (3), Autosomal dominant
SMAD4 (HGNC:6770)	Polyposis, juvenile intestinal, 174900 (3), Autosomal dominant; Juvenile polyposis/hereditary hemorrhagic telangiectasia syndrome, 175050 (3), Autosomal dominant; Myhre syndrome, 139210 (3), Autosomal dominant; Pancreatic cancer, somatic, 260350 (3)
SMARCA4 (HGNC:11100)	{Rhabdoid tumor predisposition syndrome 2}, 613325 (3), Autosomal dominant; Coffin-Siris syndrome 4, 614609 (3), Autosomal dominant
STK11 (HGNC:11389)	Testicular tumor, somatic, 273300 (3); Peutz-Jeghers syndrome, 175200 (3), Autosomal dominant; Melanoma, malignant, somatic (3); Pancreatic cancer, somatic, 260350 (3)
STRC (HGNC:16035)	Deafness, autosomal recessive 16, 603720 (3), Autosomal recessive
TECRL (HGNC:27365)	Ventricular tachycardia, catecholaminergic polymorphic, 3, 614021 (3), Autosomal recessive
TECTA (HGNC:11720)	Deafness, autosomal dominant 8/12, 601543 (3), Autosomal dominant; Deafness, autosomal recessive 21, 603629 (3), Autosomal recessive
TGFB2 (HGNC:11768)	Loeys-Dietz syndrome 4, 614816 (3), Autosomal dominant
TGFB3 (HGNC:11769)	Loeys-Dietz syndrome 5, 615582 (3), Autosomal dominant; Arrhythmogenic right ventricular dysplasia 1, 107970 (3), Autosomal dominant
TGFBR1 (HGNC:11772)	Loeys-Dietz syndrome 1, 609192 (3), Autosomal dominant; {Multiple self-healing squamous epithelioma, susceptibility to}, 132800 (3), Autosomal dominant
TGFBR2 (HGNC:11773)	Esophageal cancer, somatic, 133239 (3); Colorectal cancer, hereditary nonpolyposis, type 6, 614331 (3); Loeys-Dietz syndrome 2, 610168 (3), Autosomal dominant
TMC1 (HGNC:16513)	Deafness, autosomal recessive 7, 600974 (3), Autosomal recessive; Deafness, autosomal dominant 36, 606705 (3), Autosomal dominant
TMEM127 (HGNC:26038)	{Pheochromocytoma, susceptibility to}, 171300 (3), Autosomal dominant
TMEM43 (HGNC:28472)	Emery-Dreifuss muscular dystrophy 7, AD, 614302 (3), Autosomal dominant; Arrhythmogenic right ventricular dysplasia 5, 604400 (3), Autosomal dominant
TMIE (HGNC:30800)	Deafness, autosomal recessive 6, 600971 (3), Autosomal recessive
TNNC1 (HGNC:11943)	Cardiomyopathy, hypertrophic, 13, 613243 (3), Autosomal dominant; Cardiomyopathy, dilated, 1Z, 611879 (3)
TNNI3 (HGNC:11947)	Cardiomyopathy, hypertrophic, 7, 613690 (3), Autosomal dominant; ?Cardiomyopathy, dilated, 2A, 611880 (3), Autosomal recessive; Cardiomyopathy, dilated, 1FF, 613286 (3); Cardiomyopathy, familial restrictive, 1, 115210 (3), Autosomal dominant
TNNT2 (HGNC:11949)	Cardiomyopathy, familial restrictive, 3, 612422 (3), Autosomal dominant; Cardiomyopathy, hypertrophic, 2, 115195 (3), Autosomal dominant; Left ventricular noncompaction 6, 601494 (3), Autosomal dominant; Cardiomyopathy, dilated, 1D, 601494 (3), Autosomal dominant
TP53 (HGNC:11998)	{Adrenocortical carcinoma, pediatric}, 202300 (3), Autosomal dominant; {Glioma susceptibility 1}, 137800 (3), Somatic mutation, Autosomal dominant; {Basal cell carcinoma 7}, 614740 (3), Autosomal dominant; Bone marrow failure syndrome 5, 618165 (3), Autosomal dominant; {Colorectal cancer}, 114500 (3), Somatic mutation, Autosomal dominant; Nasopharyngeal carcinoma, somatic, 607107 (3); Breast canc…
TPM1 (HGNC:12010)	Left ventricular noncompaction 9, 611878 (3), Autosomal dominant; Cardiomyopathy, hypertrophic, 3, 115196 (3), Autosomal dominant; Cardiomyopathy, dilated, 1Y, 611878 (3), Autosomal dominant
TPRN (HGNC:26894)	Deafness, autosomal recessive 79, 613307 (3), Autosomal recessive
TRDN (HGNC:12261)	Ventricular tachycardia, catecholaminergic polymorphic, 5, with or without muscle weakness, 615441 (3), Autosomal recessive
TRIOBP (HGNC:17009)	Deafness, autosomal recessive 28, 609823 (3), Autosomal recessive
TSC1 (HGNC:12362)	Tuberous sclerosis-1, 191100 (3), Autosomal dominant; Focal cortical dysplasia, type II, somatic, 607341 (3); Lymphangioleiomyomatosis, 606690 (3)
TSC2 (HGNC:12363)	Tuberous sclerosis-2, 613254 (3), Autosomal dominant; ?Focal cortical dysplasia, type II, somatic, 607341 (3); Lymphangioleiomyomatosis, somatic, 606690 (3)
TTN (HGNC:12403)	Myopathy, myofibrillar, 9, with early respiratory failure, 603689 (3), Autosomal dominant; Cardiomyopathy, familial hypertrophic, 9, 613765 (3), Autosomal dominant; Muscular dystrophy, limb-girdle, autosomal recessive 10, 608807 (3), Autosomal recessive; Cardiomyopathy, dilated, 1G, 604145 (3); Tibial muscular dystrophy, tardive, 600334 (3), Autosomal dominant; Salih myopathy, 611705 (3), Autosom…
TTR (HGNC:12405)	Amyloidosis, hereditary, transthyretin-related, 105210 (3), Autosomal dominant; [Dystransthyretinemic hyperthyroxinemia], 145680 (3), Autosomal dominant; Carpal tunnel syndrome, familial, 115430 (3), Autosomal dominant
VHL (HGNC:12687)	Pheochromocytoma, 171300 (3), Autosomal dominant; Erythrocytosis, familial, 2, 263400 (3), Autosomal recessive; von Hippel-Lindau syndrome, 193300 (3), Autosomal dominant; Renal cell carcinoma, somatic, 144700 (3); Hemangioblastoma, cerebellar, somatic (3)
VWF (HGNC:12726)	von Willebrand disease, type 1, 193400 (3), Autosomal dominant; von Willebrand disease, types 2A, 2B, 2M, and 2N, 613554 (3), Autosomal recessive, Autosomal dominant; von Willibrand disease, type 3, 277480 (3), Autosomal recessive
WT1 (HGNC:12796)	Mesothelioma, somatic, 156240 (3); Wilms tumor, type 1, 194070 (3), Somatic mutation, Autosomal dominant; Frasier syndrome, 136680 (3), Somatic mutation, Autosomal dominant; Denys-Drash syndrome, 194080 (3), Somatic mutation, Autosomal dominant; Meacham syndrome, 608978 (3); Nephrotic syndrome, type 4, 256370 (3), Autosomal dominant

## Sheet: Supplemental File B
Supplemental File B: Clinically significant findings impacting personal health & disease risk(s)
Gene	Number of unique individuals with clinically significant variant(s) reported		Gene	Transcript_NM	Variant	Protein	Variant Interpretation	Count of Variant	transcript:hgvs	Transcript_NC	Genomic_GRCh37
FLG (HGNC:3748)	54		FLG (HGNC:3748)	NM_002016.2	c.10225C>T	p.(Arg3409*)	Likely Pathogenic	1	NM_002016.2:c.10225C>T	NC_000001.10	g.152277137G>A
F5 (HGNC:3542)	31			NM_002016.2	c.11429del	p.(Ser3810fs)	Likely Pathogenic	1	NM_002016.2:c.11429del	NC_000001.10	g.152275933del
F2 (HGNC:3535)	26			NM_002016.2	c.12064A>T	p.(Lys4022*)	Likely Pathogenic	2	NM_002016.2:c.12064A>T	NC_000001.10	g.152275298T>A
HFE (HGNC:4886)	20			NM_002016.2	c.1501C>T	p.(Arg501*)	Pathogenic	17	NM_002016.2:c.1501C>T	NC_000001.10	g.152285861G>A
CHEK2 (HGNC:16627)	15			NM_002016.2	c.2282_2285del	p.(Ser761fs)	Pathogenic	13	NM_002016.2:c.2282_2285del	NC_000001.10	g.152285081_152285084del
APC (HGNC:583)	10			NM_002016.2	c.3321del	p.(Gly1109fs)	Pathogenic	3	NM_002016.2:c.3321del	NC_000001.10	g.152284041del
G6PD (HGNC:4057)	9			NM_002016.2	c.3749C>G	p.(Ser1250*)	Likely Pathogenic	2	NM_002016.2:c.3749C>G	NC_000001.10	g.152283613G>C
F11 (HGNC:3529)	7			NM_002016.2	c.4271_4272del	p.(Lys1424fs)	Likely Pathogenic	1	NM_002016.2:c.4271_4272del	NC_000001.10	g.152283091_152283092del
ATM (HGNC:795)	6			NM_002016.2	c.5051del	p.(Arg1684fs)	Likely Pathogenic	1	NM_002016.2:c.5051del	NC_000001.10	g.152282311del
VWF (HGNC:12726)	6			NM_002016.2	c.5717C>A	p.(Ser1906*)	Likely Pathogenic	2	NM_002016.2:c.5717C>A	NC_000001.10	g.152281645G>T
PROC (HGNC:9451)	5			NM_002016.2	c.5773C>T	p.(Gln1925*)	Likely Pathogenic	1	NM_002016.2:c.5773C>T	NC_000001.10	g.152281589G>A
HOXB13 (HGNC:5112)	4			NM_002016.2	c.6592C>T	p.(Gln2198*)	Likely Pathogenic	1	NM_002016.2:c.6592C>T	NC_000001.10	g.152280770G>A
TTN (HGNC:12403)	4			NM_002016.2	c.6867_6868del	p.(Arg2289fs)	Likely Pathogenic	1	NM_002016.2:c.6867_6868del	NC_000001.10	g.152280496_152280497del
APOB (HGNC:603)	3			NM_002016.2	c.6950_6957del	p.(Ser2317fs)	Likely Pathogenic	1	NM_002016.2:c.6950_6957del	NC_000001.10	g.152280408_152280415del
BEST1 (HGNC:12703)	3			NM_002016.2	c.7031C>G	p.((Ser2344*))	Likely Pathogenic	1	NM_002016.2:c.7031C>G	NC_000001.10	g.152280331G>C
BRIP1 (HGNC:20473)	3			NM_002016.2	c.7211C>G	p.(Ser2404*)	Likely Pathogenic	1	NM_002016.2:c.7211C>G	NC_000001.10	g.152280151G>C
FBN1 (HGNC:3603)	3			NM_002016.2	c.7339C>T	p.(Arg2447*)	Pathogenic	3	NM_002016.2:c.7339C>T	NC_000001.10	g.152280023G>A
PMS2 (HGNC:9122)	3			NM_002016.2	c.7487del	p.(Thr2496fs)	Likely Pathogenic	2	NM_002016.2:c.7487del	NC_000001.10	g.152279875del
RAD51D (HGNC:9823)	3			NM_002016.2	c.7847_7856del	p.(His2616fs)	Likely Pathogenic	1	NM_002016.2:c.7847_7856del	NC_000001.10	g.152279508_152279517del
BRCA1 (HGNC:1100)	2			NM_002016.2	c.8627del	p.(Gly2876fs)	Likely Pathogenic	1	NM_002016.2:c.8627del	NC_000001.10	g.152278737del
BRCA2 (HGNC:1101)	2			NM_002016.2	c.9740C>A	p.(Ser3247*)	Pathogenic	1	NM_002016.2:c.9740C>A	NC_000001.10	g.152277622G>T
DSP (HGNC:3052)	2		FLG (HGNC:3748) Total					57
ENG (HGNC:3349)	2		HFE (HGNC:4886)	NM_000410.4	c.187C>G	p.(His63Asp)	Pathogenic	30	NM_000410.4:c.187C>G	NC_000006.11	g.26091179C>G
GALT (HGNC:4135)	2			NM_000410.4	c.193A>T	p.(Ser65Cys)	Uncertain Significance – Risk Factor	1	NM_000410.4:c.193A>T	NC_000006.11	g.26091185A>T
KCNQ1 (HGNC:6294)	2			NM_000410.4	c.845G>A	p.(Cys282Tyr)	Pathogenic	9	NM_000410.4:c.845G>A	NC_000006.11	g.26093141G>A
LDLR (HGNC:6547)	2		HFE (HGNC:4886) Total					40
MSH6 (HGNC:7329)	2		F5 (HGNC:3542)	NM_000130.4	c.1601G>A	p.(Arg534Gln)	Pathogenic	31	NM_000130.4:c.1601G>A	NC_000001.10	g.169519049=
SDHA (HGNC:10680)	2		F5 (HGNC:3542) Total					31
SQSTM1 (HGNC:11280)	2		F2 (HGNC:3535)	NM_000506.5	c.*97G>A		Pathogenic	26	NM_000506.5:c.*97G>A	NC_000011.9	g.46761055G>A
TEK (HGNC:11724)	2		F2 (HGNC:3535) Total					26
ACADVL (HGNC:92)	1		CHEK2 (HGNC:16627)	NM_007194.4	c.1100del	p.(Thr367fs)	Pathogenic	1	NM_007194.4:c.1100del	NC_000022.10	g.29091857del
ADAR (HGNC:225)	1			NM_007194.4	c.1283C>T	p.(Ser428Phe)	Likely Pathogenic	1	NM_007194.4:c.1283C>T	NC_000022.10	g.29091207G>A
APOL1 (HGNC:618)	1			NM_007194.4	c.470T>C	p.(Ile157Thr)	Uncertain Significance - Risk Factor	13	NM_007194.4:c.470T>C	NC_000022.10	g.29121087A>G
BCHE (HGNC:983)	1		CHEK2 (HGNC:16627) Total					15
CACNA1S (HGNC:1397)	1		G6PD (HGNC:4057)	NM_000402.4	c.949G>A	p.(Glu347Lys)	Pathogenic	1	NM_000402.4:c.949G>A	NC_000023.10	g.153761796C>T
CD46 (HGNC:6953)	1			NM_001360016.2	c.[202G>A;376A>G]	p.([Val68Met:Asn126Asp])	Pathogenic (A- variant)	6	NM_001360016.2:c.[202G>A;376A>G]
CDKN2A (HGNC:1787)	1			NM_001360016.2	c.563C>T	p.(Ser188Phe)	Pathogenic	2	NM_001360016.2:c.563C>T	NC_000023.10	g.153762634G>A
COL4A3 (HGNC:2204)	1			NM_001360016.2	c.871G>A	p.(Val291Met)	Pathogenic	1	NM_001360016.2:c.871G>A	NC_000023.10	g.153761337C>T
COL4A4 (HGNC:2206)	1		G6PD (HGNC:4057) Total					10
COL6A2 (HGNC:2212)	1		APC (HGNC:583)	NM_000038.6	c.3920T>A	p.(Ile1307Lys)	Uncertain Significance - Risk Factor	8	NM_000038.6:c.3920T>A	NC_000005.9	g.112175211T>A
CSRP3 (HGNC:2472)	1			NM_000038.6	c.5572C>T	p.(Arg1858*)	Pathogenic	1	NM_000038.6:c.5572C>T	NC_000005.9	g.112176863C>T
CYLD (HGNC:2584)	1			NM_000038.6	deletion (Chr5:112772784-112796473)		Pathogenic	1	NM_000038.6:deletion (Chr5:112772784-112796473)
DES (HGNC:2770)	1		APC (HGNC:583) Total					10
DMD (HGNC:2928)	1		F11 (HGNC:3529)	NM_000128.4	c.403G>T	p.(Glu135*)	Pathogenic	4	NM_000128.4:c.403G>T	NC_000004.11	g.187195347G>T
DNMT3A (HGNC:2978)	1			NM_000128.4	c.901T>C	p.(Phe301Leu)	Pathogenic	3	NM_000128.4:c.901T>C	NC_000004.11	g.187201412T>C
DSG1 (HGNC:3048)	1		F11 (HGNC:3529) Total					7
DSG2 (HGNC:3049)	1		ATM (HGNC:795)	NM_000051.4	c.1564_1565del	p.(Glu522fs)	Pathogenic	1	NM_000051.4:c.1564_1565del	NC_000011.9	g.108121756_108121757del
F8 (HGNC:3546)	1			NC_000011.9(NM_000051.4)	c.1607+1G>T		Pathogenic	1	NC_000011.9(NM_000051.4):c.1607+1G>T	NC_000011.9	g.108121800G>T
GANAB (HGNC:4138)	1			NM_000051.4	c.2413C>T	p.(Arg805*)	Pathogenic	1	NM_000051.4:c.2413C>T	NC_000011.9	g.108129749C>T
GATA6 (HGNC:4174)	1			NM_000051.4	c.2789T>G	p.(Leu930*)	Pathogenic	1	NM_000051.4:c.2789T>G	NC_000011.9	g.108139287T>G
GCH1 (HGNC:4193)	1			NM_000051.4	c.3617T>A	p.(Leu1206*)	Likely Pathogenic	1	NM_000051.4:c.3617T>A	NC_000011.9	g.108153477T>A
GCK (HGNC:4195)	1			NM_000051.4	c.9139C>T	p.(Arg3047*)	Pathogenic	1	NM_000051.4:c.9139C>T	NC_000011.9	g.108236203C>T
GDF1 (HGNC:4214)	1		ATM (HGNC:795) Total					6
GJB2 (HGNC:4284)	1		VWF (HGNC:12726)	NM_000552.5	c.2278C>T	p.(Arg760Cys)	Likely Pathogenic	1	NM_000552.5:c.2278C>T	NC_000012.11	g.6155892G>A
GLMN (HGNC:14373)	1			NM_000552.5	c.3797C>T	p.(Pro1266Leu)	Likely Pathogenic	4	NM_000552.5:c.3797C>T	NC_000012.11	g.6128787G>A
IKZF1 (HGNC:13176)	1			NM_000552.5	c.7390C>T	p.(Arg2464Cys)	Likely Pathogenic	1	NM_000552.5:c.7390C>T	NC_000012.11	g.6085324G>A
IMPG1 (HGNC:6055)	1		VWF (HGNC:12726) Total					6
INS (HGNC:6081)	1		PROC (HGNC:9451)	NM_000312.4	c.565C>T	p.(Arg189Trp)	Likely Pathogenic – Risk Factor	5	NM_000312.4:c.565C>T	NC_000002.11	g.128183690C>T
KRT14 (HGNC:6416)	1		PROC (HGNC:9451) Total					5
KRT6A (HGNC:6443)	1		HOXB13 (HGNC:5112)	NM_006361.6	c.251G>A	p.(Gly84Glu)	Pathogenic	4	NM_006361.6:c.251G>A	NC_000017.10	g.46805705C>T
LMNA (HGNC:6636)	1		HOXB13 (HGNC:5112) Total					4
LRP5 (HGNC:6697)	1		TTN (HGNC:12403)	NM_001267550.2	c.10489C>T	p.(Gln3497*)	Likely Pathogenic	1	NM_001267550.2:c.10489C>T	NC_000002.11	g.179622458G>A
LZTR1 (HGNC:6742)	1			NM_001267550.2	c.10852C>T	p.(Gln3618*)	Likely Pathogenic	1	NM_001267550.2:c.10852C>T	NC_000002.11	g.179621351G>A
MEFV (HGNC:6998)	1			NM_001267550.2	c.59201_59202del	p.(Pro19734fs)	Likely Pathogenic	1	NM_001267550.2:c.59201_59202del	NC_000002.11	g.179457644_179457645del
MFN2 (HGNC:16877)	1			NM_001267550.2	c.8843C>A	p.(Ser2948*)	Likely Pathogenic	1	NM_001267550.2:c.8843C>A	NC_000002.11	g.179634465G>T
MITF (HGNC:7105)	1		TTN (HGNC:12403) Total					4
MKRN3 (HGNC:7114)	1		GALT (HGNC:4135)	NC_000009.11(NM_000155.3)	c.[-119_-116del;940A>G;378-27G>C;508-24G>A;507+62G>A]		Likely Pathogenic (Duarte variant)	4	NC_000009.11(NM_000155.3):c.[-119_-116del;940A>G;378-27G>C;508-24G>A;507+62G>A]
MSH2 (HGNC:7325)	1		GALT (HGNC:4135) Total					4
MT-ND6 (HGNC:7462)	1		FBN1 (HGNC:3603)	NM_000138.5	c.1721A>G	p.(Asp574Gly)	Uncertain Significance – Likely Pathogenic	1	NM_000138.5:c.1721A>G	NC_000015.9	g.48800895T>C
MVD (HGNC:7529)	1			NM_000138.5	c.4162C>T	p.(Arg1388Cys)	Uncertain Significance - Likely Pathogenic	1	NM_000138.5:c.4162C>T	NC_000015.9	g.48766500G>A
MYBPC3 (HGNC:7551)	1			NM_000138.5	c.7412C>G	p.(Pro2471Arg)	Likely Pathogenic	1	NM_000138.5:c.7412C>G	NC_000015.9	g.48717607G>C
MYH2 (HGNC:7572)	1		FBN1 (HGNC:3603) Total					3
MYOC (HGNC:7610)	1		BEST1 (HGNC:12703)	NM_004183.4	c.140G>A	p.(Arg47His)	Likely Pathogenic	1	NM_004183.4:c.140G>A	NC_000011.9	g.61719418G>A
NF1 (HGNC:7765)	1			NM_004183.4	c.1415del	p.(Leu472fs)	Pathogenic	1	NM_004183.4:c.1415del	NC_000011.9	g.61730041del
NIPAL4 (HGNC:28018)	1			NM_004183.4	c.602T>C	p.(Ile201Thr)	Pathogenic	1	NM_004183.4:c.602T>C	NC_000011.9	g.61724436T>C
NLRP12 (HGNC:22938)	1		BEST1 (HGNC:12703) Total					3
PDE11A (HGNC:8773)	1		BRIP1 (HGNC:20473)	NM_032043.3	c.1372G>T	p.(Glu458*)	Pathogenic	1	NM_032043.3:c.1372G>T	NC_000017.10	g.59871059C>A
PIKFYVE (HGNC:23785)	1			NM_032043.3	c.2392C>T	p.(Arg798*)	Pathogenic	1	NM_032043.3:c.2392C>T	NC_000017.10	g.59793412G>A
PKP2 (HGNC:9024)	1			NM_032043.3	c.751C>T	p.(Arg251Cys)	Pathogenic	1	NM_032043.3:c.751C>T	NC_000017.10	g.59885995G>A
PMVK (HGNC:9141)	1		BRIP1 (HGNC:20473) Total					3
POLG2 (HGNC:9180)	1		PMS2 (HGNC:9122)	NM_000535.7	c.2186_2187del	p.(Leu729fs)	Likely Pathogenic	2	NM_000535.7:c.2186_2187del	NC_000007.13	g.6018318_6018319del
PTEN (HGNC:9588)	1			NM_000535.7	c.943C>T	p.(Arg315*)	Pathogenic	1	NM_000535.7:c.943C>T	NC_000007.13	g.6031649G>A
RAD51C (HGNC:9820)	1		PMS2 (HGNC:9122) Total					3
ROBO4 (HGNC:17985)	1		APOB (HGNC:603)	NM_000384.3	c.10580G>A	p.(Arg3527Gln)	Pathogenic	1	NM_000384.3:c.10580G>A	NC_000002.11	g.21229160C>T
RTEL1 (HGNC:15888)	1			NM_000384.3	c.10781G>A	p.(Trp3594*)	Likely Pathogenic	1	NM_000384.3:c.10781G>A	NC_000002.11	g.21228959C>T
SCN4A (HGNC:10591)	1			NM_000384.3	c.11238_11239del	p.(Met3746fs)	Likely Pathogenic	1	NM_000384.3:c.11238_11239del	NC_000002.11	g.21228501_21228502del
SDHB (HGNC:10681)	1		APOB (HGNC:603) Total					3
SEC63 (HGNC:21082)	1		RAD51D (HGNC:9823)	NM_002878.4	c.363del	p.(Ala122fs)	Pathogenic	1	NM_002878.4:c.363del	NC_000017.10	g.33434124del
SERPINA1 (HGNC:8941)	1			NM_002878.4	c.620C>T	p.(Ser207Leu)	Likely Pathogenic	1	NM_002878.4:c.620C>T	NC_000017.10	g.33430520G>A
SERPINA6 (HGNC:1540)	1			NM_002878.4	c.694C>T	p.(Arg232*)	Pathogenic	1	NM_002878.4:c.694C>T	NC_000017.10	g.33430317G>A
SERPINC1 (HGNC:775)	1		RAD51D (HGNC:9823) Total					3
SERPIND1 (HGNC:4838)	1		APOL1 (HGNC:618)	NM_145343.2	c.[1072A>G;1200T>G]	p.([Ser358Gly:Ile400Met])	Likely Pathogenic - Risk Factor (G1 allele)	1	NM_145343.2:c.[1072A>G;1200T>G]
SFTPC (HGNC:10802)	1			NM_003661.4	c.1164_1169del	p.(Asn388_Tyr389del)	Likely Pathogenic – Risk Factor (G2 Allele)	1	NM_003661.4:c.1164_1169del	NC_000022.10	g.36662046_36662051del
SLC40A1 (HGNC:10909)	1		APOL1 (HGNC:618) Total					2
SLC4A1 (HGNC:11027)	1		NIPAL4 (HGNC:28018)	NM_001099287.2	c.341C>A	p.(Ala114Asp)	Pathogenic	2	NM_001099287.2:c.341C>A	NC_000005.9	g.156895736C>A
SMAD6 (HGNC:6772)	1		NIPAL4 (HGNC:28018) Total					2
STS (HGNC:11425)	1		MEFV (HGNC:6998)	NM_000243.2	c.2177T>C	p.(Val726Ala)	Pathogenic	1	NM_000243.2:c.2177T>C	NC_000016.9	g.3293310A>G
TNFRSF13B (HGNC:18153)	1			NM_000243.2	c.2230G>T	p.(Ala744Ser)	Likely Pathogenic	1	NM_000243.2:c.2230G>T	NC_000016.9	g.3293257C>A
TRPM1 (HGNC:7146)	1		MEFV (HGNC:6998) Total					2
TTR (HGNC:12405)	1		BRCA2 (HGNC:1101)	NM_000059.4	c.5946del	p.(Ser1982fs)	Pathogenic	1	NM_000059.4:c.5946del	NC_000013.10	g.32914438del
UROD (HGNC:12591)	1			NM_000059.4	c.6816_6820del	p.(Gly2274fs)	Pathogenic	1	NM_000059.4:c.6816_6820del	NC_000013.10	g.32915308_32915312del
			BRCA2 (HGNC:1101) Total					2
			GJB2 (HGNC:4284)	NM_004004.6	c.109G>A	p.(Val37Ile)	Pathogenic	2	NM_004004.6:c.109G>A	NC_000013.10	g.20763612C>T
			GJB2 (HGNC:4284) Total					2
			ENG (HGNC:3349)	NM_000118.3	c.1309C>T	p.(Arg437Trp)	Pathogenic	1	NM_000118.3:c.1309C>T	NC_000009.11	g.130581903G>A
				NM_000118.3	c.1689_1699dup	p.(Thr567fs)	Pathogenic	1	NM_000118.3:c.1689_1699dup	NC_000009.11	g.130579474_130579484dup
			ENG (HGNC:3349) Total					2
			BRCA1 (HGNC:1100)	NC_000017.10(NM_007294.4)	c.213-12A>G		Pathogenic	1	NC_000017.10(NM_007294.4):c.213-12A>G	NC_000017.10	g.41256985T>C
				NM_007294.4	c.68_69del	p.(Glu23fs)	Pathogenic	1	NM_007294.4:c.68_69del	NC_000017.10	g.41276047_41276048del
			BRCA1 (HGNC:1100) Total					2
			SDHA (HGNC:10680)	NM_004168.4	c.1753C>T	p.(Arg585Trp)	Pathogenic	1	NM_004168.4:c.1753C>T	NC_000005.9	g.251542C>T
				NM_004168.4	c.1766G>A	p.(Arg589Gln)	Likely Pathogenic	1	NM_004168.4:c.1766G>A	NC_000005.9	g.251555G>A
			SDHA (HGNC:10680) Total					2
			MSH6 (HGNC:7329)	NM_000179.3	c.1162dup	p.(His388ProfsTer5)	Likely Pathogenic	1	NM_000179.3:c.1162dup	NC_000002.11	g.48026284dup
				NM_000179.3	c.1767del	p.(Pro591fs)	Pathogenic	1	NM_000179.3:c.1767del	NC_000002.11	g.48026889del
			MSH6 (HGNC:7329) Total					2
			ACADVL (HGNC:92)	NM_000018.4	c.848T>C	p.(Val283Ala)	Pathogenic	2	NM_000018.4:c.848T>C	NC_000017.10	g.7125591T>C
			ACADVL (HGNC:92) Total					2
			BCHE (HGNC:983)	NM_000055.4	c.293A>G	p.(Asp98Gly)	Pathogenic	2	NM_000055.4:c.293A>G	NC_000003.11	g.165548529T>C
			BCHE (HGNC:983) Total					2
			LDLR (HGNC:6547)	NM_000527.5	c.1747C>T	p.(His583Tyr)	Pathogenic	1	NM_000527.5:c.1747C>T	NC_000019.9	g.11227576C>T
				NM_000527.5	c.443G>A	p.(Cys148Tyr)	Pathogenic	1	NM_000527.5:c.443G>A	NC_000019.9	g.11216025G>A
			LDLR (HGNC:6547) Total					2
			TEK (HGNC:11724)	NM_000459.4	c.578del	p.(Tyr193fs)	Likely Pathogenic	1	NM_000459.4:c.578del	NC_000009.11	g.27169577del
				NM_000459.5	c.1552C>T	p.(Gln518*)	Likely Pathogenic	1	NM_000459.5:c.1552C>T	NC_000009.11	g.27192549C>T
			TEK (HGNC:11724) Total					2
			SERPINA1 (HGNC:8941)	NM_000295.4	c.1177C>T	p.(Pro393Ser)	Pathogenic	1	NM_000295.4:c.1177C>T	NC_000014.8	g.94844866G>A
				NM_000295.4	c.187C>T	p.(Arg63Cys)	Pathogenic	1	NM_000295.4:c.187C>T	NC_000014.8	g.94849388G>A
			SERPINA1 (HGNC:8941) Total					2
			DSP (HGNC:3052)	NM_004415.4	c.418A>T	p.(Lys140*)	Likely Pathogenic	1	NM_004415.4:c.418A>T	NC_000006.11	g.7558493A>T
				NM_004415.4	c.8501G>A	p.(Arg2834His)	Likely Pathogenic	1	NM_004415.4:c.8501G>A	NC_000006.11	g.7585996G>A
			DSP (HGNC:3052) Total					2
			SQSTM1 (HGNC:11280)	NM_003900.5	c.1175C>T	p.(Pro392Leu)	Likely Pathogenic	1	NM_003900.5:c.1175C>T	NC_000005.9	g.179263445C>T
				NM_003900.5	c.1231G>A	p.(Gly411Ser)	Likely Pathogenic	1	NM_003900.5:c.1231G>A	NC_000005.9	g.179263501G>A
			SQSTM1 (HGNC:11280) Total					2
			KCNQ1 (HGNC:6294)	NM_000218.3	c.1747C>T	p.(Arg583Cys)	Likely Pathogenic	1	NM_000218.3:c.1747C>T	NC_000011.9	g.2799220C>T
				NM_000218.3	c.965C>T	p.(Thr322Met)	Pathogenic	1	NM_000218.3:c.965C>T	NC_000011.9	g.2604708C>T
			KCNQ1 (HGNC:6294) Total					2
			TNFRSF13B (HGNC:18153)	NM_012452.3	c.310T>C	p.(Cys104Arg)	Likely Pathogenic – Risk Factor	1	NM_012452.3:c.310T>C	NC_000017.10	g.16852187A>G
				NM_012452.3	c.542C>A	p.(Ala181Glu)	Likely Pathogenic – Risk Factor	1	NM_012452.3:c.542C>A	NC_000017.10	g.16843729G>T
			TNFRSF13B (HGNC:18153) Total					2
			PIKFYVE (HGNC:23785)	NM_015040.4	c.353dup	p.(Gly119fs)	Likely Pathogenic	1	NM_015040.4:c.353dup	NC_000002.11	g.209141466dup
			PIKFYVE (HGNC:23785) Total					1
			SERPINA6 (HGNC:1540)	NM_001756.4	c.1165G>A	p.(Asp389Asn)	Likely Pathogenic	1	NM_001756.4:c.1165G>A	NC_000014.8	g.94770808C>T
			SERPINA6 (HGNC:1540) Total					1
			CYLD (HGNC:2584)	NM_001378743.1	c.2299A>T	p.(Lys767*)	Pathogenic	1	NM_001378743.1:c.2299A>T	NC_000016.9	g.50826565A>T
			CYLD (HGNC:2584) Total					1
			GDF1 (HGNC:4214)	NM_001492.6	c.1047_1050del	p.(Phe349fs)	Likely Pathogenic	1	NM_001492.6:c.1047_1050del	NC_000019.9	g.18979477_18979480del
			GDF1 (HGNC:4214) Total					1
			GCK (HGNC:4195)	NM_000162.5	c.106C>T	p.(Arg36Trp)	Likely Pathogenic	1	NM_000162.5:c.106C>T	NC_000007.13	g.44193002G>A
			GCK (HGNC:4195) Total					1
			DES (HGNC:2770)	NM_001927.3	c.1265_1266delinsA	p.(Thr422Asnfs*25)	Likely Pathogenic	1	NM_001927.3:c.1265_1266delinsA	NC_000002.11	g.220288519_220288520delinsA
			DES (HGNC:2770) Total					1
			POLG2 (HGNC:9180)	NC_000017.10(NM_007215.4)	c.1192-1G>A		Likely Pathogenic	1	NC_000017.10(NM_007215.4):c.1192-1G>A	NC_000017.10	g.62476507C>T
			POLG2 (HGNC:9180) Total					1
			GLMN (HGNC:14373)	NM_053274.3	c.1470_1473dup	p.(Thr492fs)	Likely Pathogenic	1	NM_053274.3:c.1470_1473dup	NC_000001.10	g.92728423_92728426dup
			GLMN (HGNC:14373) Total					1
			GANAB (HGNC:4138)	NC_000011.9(NM_198334.3)	c.631-1G>T		Likely Pathogenic	1	NC_000011.9(NM_198334.3):c.631-1G>T	NC_000011.9	g.62400744C>A
			GANAB (HGNC:4138) Total					1
			DMD (HGNC:2928)	NM_004006.3	c.9G>A	p.(Trp3*)	Pathogenic	1	NM_004006.3:c.9G>A	NC_000023.10	g.33229421C>T
			DMD (HGNC:2928) Total					1
			SLC40A1 (HGNC:10909)	NM_014585.6	c.626C>T	p.(Ser209Leu)	Likely Pathogenic	1	NM_014585.6:c.626C>T	NC_000002.11	g.190430214G>A
			SLC40A1 (HGNC:10909) Total					1
			DNMT3A (HGNC:2978)	NM_022552.5	c.2644C>T	p.(Arg882Cys)	Pathogenic	1	NM_022552.5:c.2644C>T	NC_000002.11	g.25457243G>A
			DNMT3A (HGNC:2978) Total					1
			NLRP12 (HGNC:22938)	NM_144687.4	c.2715_2716del	p.(Cys905fs)	Likely Pathogenic	1	NM_144687.4:c.2715_2716del	NC_000019.9	g.54304525_54304526del
			NLRP12 (HGNC:22938) Total					1
			IKZF1 (HGNC:13176)	NC_000007.13(NM_006060.6)	c.10_40+46del	p.(Ala3fs)	Likely Pathogenic	1	NC_000007.13(NM_006060.6):c.10_40+46del	NC_000007.13	g.50358667_50358743del
			IKZF1 (HGNC:13176) Total					1
			COL6A2 (HGNC:2212)	NM_001849.3	c.2572C>T	p.(Gln858*)	Likely Pathogenic	1	NM_001849.3:c.2572C>T	NC_000021.8	g.47551978C>T
			COL6A2 (HGNC:2212) Total					1
			IMPG1 (HGNC:6055)	NM_001563.4	c.1428del	p.(Pro477fs)	Likely Pathogenic	1	NM_001563.4:c.1428del	NC_000006.11	g.76660675del
			IMPG1 (HGNC:6055) Total					1
			PTEN (HGNC:9588)	NM_000314.8	c.801G>T	p.(Lys267Asn)	Likely Pathogenic	1	NM_000314.8:c.801G>T	NC_000010.10	g.89717776G>T
			PTEN (HGNC:9588) Total					1
			INS (HGNC:6081)	NM_000207.3	c.17G>A	p.(Arg6His)	Likely Pathogenic	1	NM_000207.3:c.17G>A	NC_000011.9	g.2182185C>T
			INS (HGNC:6081) Total					1
			RTEL1 (HGNC:15888)	NM_001283009.1	c.3730_3731del	p.(Cys1244fs)	Likely Pathogenic	1	NM_001283009.1:c.3730_3731del	NC_000020.10	g.62326911_62326912del
			RTEL1 (HGNC:15888) Total					1
			DSG1 (HGNC:3048)	NC_000018.9(NM_001942.4)	c.49-2A>T		Likely Pathogenic	1	NC_000018.9(NM_001942.4):c.49-2A>T	NC_000018.9	g.28906542A>T
			DSG1 (HGNC:3048) Total					1
			SEC63 (HGNC:21082)	NM_007214.5	c.174G>A	p.(Trp58*)	Pathogenic	1	NM_007214.5:c.174G>A	NC_000006.11	g.108250669C>T
			SEC63 (HGNC:21082) Total					1
			UROD (HGNC:12591)	NC_000001.10(NM_000374.5)	c.943-14_944del	p.(Glu315fs)	Likely Pathogenic	1	NC_000001.10(NM_000374.5):c.943-14_944del	NC_000001.10	g.45480995_45481010del
			UROD (HGNC:12591) Total					1
			SERPIND1 (HGNC:4838)	NM_000185.4	c.313_337dup	p.(Ile113fs)	Likely Pathogenic	1	NM_000185.4:c.313_337dup	NC_000022.10	g.21133913_21133937dup
			SERPIND1 (HGNC:4838) Total					1
			DSG2 (HGNC:3049)	NM_001943.5	c.3059_3062del	p.(Glu1020fs)	Likely Pathogenic	1	NM_001943.5:c.3059_3062del	NC_000018.9	g.29126408_29126411del
			DSG2 (HGNC:3049) Total					1
			SMAD6 (HGNC:6772)	NM_005585.5	c.467_473dup	p.(Ser158fs)	Likely Pathogenic	1	NM_005585.5:c.467_473dup	NC_000015.9	g.66996063_66996069dup
			SMAD6 (HGNC:6772) Total					1
			CD46 (HGNC:6953)	NC_000014.8(NM_003384.3)	c.286+2T>G		Pathogenic	1	NC_000014.8(NM_003384.3):c.286+2T>G	NC_000014.8	g.97312503T>G
			CD46 (HGNC:6953) Total					1
			COL4A4 (HGNC:2206)	NM_000092.5	c.81_86del	p.(Leu28_Ile29del)	Likely Pathogenic	1	NM_000092.5:c.81_86del	NC_000002.11	g.228009262_228009267del
			COL4A4 (HGNC:2206) Total					1
			CDKN2A (HGNC:1787)	NC_000009.11(NM_058195.4)	c.194-3653G>T		Pathogenic	1	NC_000009.11(NM_058195.4):c.194-3653G>T	NC_000009.11	g.21974860C>A
			CDKN2A (HGNC:1787) Total					1
			PDE11A (HGNC:8773)	NM_016953.4	c.137del	p.(Gln46fs)	Likely Pathogenic	1	NM_016953.4:c.137del	NC_000002.11	g.178937028del
			PDE11A (HGNC:8773) Total					1
			CACNA1S (HGNC:1397)	NM_000069.3	c.520C>T	p.(Arg174Trp)	Likely Pathogenic	1	NM_000069.3:c.520C>T	NC_000001.10	g.201061121G>A
			CACNA1S (HGNC:1397) Total					1
			PKP2 (HGNC:9024)	NM_001005242.3	c.148_151del	p.(Thr50fs)	Pathogenic	1	NM_001005242.3:c.148_151del	NC_000012.11	g.33049518_33049521del
			PKP2 (HGNC:9024) Total					1
			ADAR (HGNC:225)	NM_001111.5	c.2433_2434del	p.(Ala813fs)	Pathogenic	1	NM_001111.5:c.2433_2434del	NC_000001.10	g.154562722_154562723del
			ADAR (HGNC:225) Total					1
			PMVK (HGNC:9141)	NM_006556.4	c.79G>T	p.(Glu27Ter)	Likely Pathogenic	1	NM_006556.4:c.79G>T	NC_000001.10	g.154909083C>A
			PMVK (HGNC:9141) Total					1
			COL4A3 (HGNC:2204)	NM_000091.5	c.4981C>T	p.(Arg1661Cys)	Likely Pathogenic	1	NM_000091.5:c.4981C>T	NC_000002.11	g.228176554C>T
			COL4A3 (HGNC:2204) Total					1
			CSRP3 (HGNC:2472)	NM_003476.4	c.364C>T	p.(Arg122*)	Likely Pathogenic	1	NM_003476.4:c.364C>T	NC_000011.9	g.19207813G>A
			CSRP3 (HGNC:2472) Total					1
			MFN2 (HGNC:16877)	NM_014874.4	c.749G>A	p.(Arg250Gln)	Likely Pathogenic	1	NM_014874.4:c.749G>A	NC_000001.10	g.12059085G>A
			MFN2 (HGNC:16877) Total					1
			RAD51C (HGNC:9820)	NM_058216.3	c.709C>T	p.(Arg237*)	Pathogenic	1	NM_058216.3:c.709C>T	NC_000017.10	g.56787223C>T
			RAD51C (HGNC:9820) Total					1
			MITF (HGNC:7105)	NM_001354604.2	c.1273G>A	p.(Glu425Lys)	Pathogenic	1	NM_001354604.2:c.1273G>A	NC_000003.11	g.70014091G>A
			MITF (HGNC:7105) Total					1
			ROBO4 (HGNC:17985)	NM_019055.6	c.2041del	p.(Leu681fs)	Likely Pathogenic	1	NM_019055.6:c.2041del	NC_000011.9	g.124757645del
			ROBO4 (HGNC:17985) Total					1
			MKRN3 (HGNC:7114)	NM_005664.4	c.137C>A	p.(Ser46*)	Likely Pathogenic	1	NM_005664.4:c.137C>A	NC_000015.9	g.23811066C>A
			MKRN3 (HGNC:7114) Total					1
			SCN4A (HGNC:10591)	NM_000334.4	c.4387C>A	p.(Arg1463Ser)	Likely Pathogenic	1	NM_000334.4:c.4387C>A	NC_000017.10	g.62019255G>T
			SCN4A (HGNC:10591) Total					1
			MSH2 (HGNC:7325)	NC_000002.11(NM_000251.3)	c.2211-2A>T		Likely Pathogenic	1	NC_000002.11(NM_000251.3):c.2211-2A>T	NC_000002.11	g.47705409A>T
			MSH2 (HGNC:7325) Total					1
			SDHB (HGNC:10681)	NM_003000.3	c.269G>T	p.(Arg90Leu)	Uncertain Significance – Likely Pathogenic	1	NM_003000.3:c.269G>T	NC_000001.10	g.17359572C>A
			SDHB (HGNC:10681) Total					1
			F8 (HGNC:3546)	NM_000132.3	c.6623A>G	p.(Gln2208Arg)	Likely Pathogenic	1	NM_000132.3:c.6623A>G	NC_000023.10	g.154090093T>C
			F8 (HGNC:3546) Total					1
			GATA6 (HGNC:4174)	NC_000018.9(NM_005257.6)	c.1135+2T>C		Likely Pathogenic	1	NC_000018.9(NM_005257.6):c.1135+2T>C	NC_000018.9	g.19752242T>C
			GATA6 (HGNC:4174) Total					1
			MT-ND6 (HGNC:7462)	NC_012920.1	m.14484T>C	p.(Met64Val)	Pathogenic	1	NC_012920.1:m.14484T>C
			MT-ND6 (HGNC:7462) Total					1
			SERPINC1 (HGNC:775)	NM_000488.4	c.218C>T	p.(Pro73Leu)	Pathogenic	1	NM_000488.4:c.218C>T	NC_000001.10	g.173883881G>A
			SERPINC1 (HGNC:775) Total					1
			MVD (HGNC:7529)	NC_000016.9(NM_002461.3)	c.1014-1G>T		Likely Pathogenic	1	NC_000016.9(NM_002461.3):c.1014-1G>T	NC_000016.9	g.88719817C>A
			MVD (HGNC:7529) Total					1
			SFTPC (HGNC:10802)	NM_001317778.2	c.418A>T	p.(Lys140*)	Likely Pathogenic	1	NM_001317778.2:c.418A>T	NC_000008.10	g.22021042A>T
			SFTPC (HGNC:10802) Total					1
			MYBPC3 (HGNC:7551)	NM_000256.3	c.2794A>T	p.(Lys932*)	Likely Pathogenic	1	NM_000256.3:c.2794A>T	NC_000011.9	g.47356704T>A
			MYBPC3 (HGNC:7551) Total					1
			SLC4A1 (HGNC:11027)	NM_000342.4	c.1199_1225del	p.(Ala400_Ala408del)	Likely Pathogenic	1	NM_000342.4:c.1199_1225del	NC_000017.10	g.42335412_42335438del
			SLC4A1 (HGNC:11027) Total					1
			MYH2 (HGNC:7572)	NC_000017.10(NM_017534.6)	c.205-1_205del	p.(Thr69fs)	Likely Pathogenic	1	NC_000017.10(NM_017534.6):c.205-1_205del	NC_000017.10	g.10450936_10450937del
			MYH2 (HGNC:7572) Total					1
			GCH1 (HGNC:4193)	NM_000161.3	c.671A>G	p.(Lys224Arg)	Likely Pathogenic	1	NM_000161.3:c.671A>G	NC_000014.8	g.55310817T>C
			GCH1 (HGNC:4193) Total					1
			MYOC (HGNC:7610)	NM_000261.2	c.1102C>T	p.(Gln368*)	Pathogenic	1	NM_000261.2:c.1102C>T	NC_000001.10	g.171605478G>A
			MYOC (HGNC:7610) Total					1
			NF1 (HGNC:7765)	NM_001042492.3	c.2033dup	p.(Ile679fs)	Pathogenic	1	NM_001042492.3:c.2033dup	NC_000017.10	g.29553484dup
			NF1 (HGNC:7765) Total					1
			LMNA (HGNC:6636)	NM_170707.4	c.1634G>A	p.(Arg545His)	Likely Pathogenic	1	NM_170707.4:c.1634G>A	NC_000001.10	g.156107470G>A
			LMNA (HGNC:6636) Total					1
			TTR (HGNC:12405)	NM_000371.3	c.424G>A	p.(Val142Ile)	Pathogenic	1	NM_000371.3:c.424G>A	NC_000018.9	g.29178618G>A
			TTR (HGNC:12405) Total					1
			LRP5 (HGNC:6697)	NM_002335.4	c.1372del	p.(Leu458TrpfsTer12)	Likely Pathogenic	1	NM_002335.4:c.1372del	NC_000011.9	g.68154140del
			LRP5 (HGNC:6697) Total					1
			LZTR1 (HGNC:6742)	NM_006767.4	c.208A>T	p.(Lys70*)	Likely Pathogenic	1	NM_006767.4:c.208A>T	NC_000022.10	g.21337323A>T
			LZTR1 (HGNC:6742) Total					1
			KRT14 (HGNC:6416)	NM_000526.5	c.1163G>A	p.(Arg388His)	Likely Pathogenic	1	NM_000526.5:c.1163G>A	NC_000017.10	g.39739598C>T
			KRT14 (HGNC:6416) Total					1
			KRT6A (HGNC:6443)	NM_005554.4	c.1388C>T	p.(Ala463Val)	Likely Pathogenic	1	NM_005554.4:c.1388C>T	NC_000012.11	g.52882148G>A
			KRT6A (HGNC:6443) Total					1
			TRPM1 (HGNC:7146)		deletion (chr15:31062527-31098938)		Pathogenic	2
			TRPM1 (HGNC:7146) Total					2
			STS (HGNC:11425)		deletion (chrX:6856601-7930000)		Pathogenic	1
			STS (HGNC:11425) Total					1
			16p13.3 microdeletion		deletion (chr16:15124201-16365400)		Likely Pathogenic	1
			16p13.3 microdeletion Total					1
			3q29 microduplication		duplication (chr3:195681001-197382002)		Likely Pathogenic	1
			3q29 microduplication Total					1

## Sheet: Supplemental File C
Supplemental File C: Variants associated with carrier status
Gene	Number of unique individuals with clinically significant variant(s) reported			Gene	Transcript_NM	Variant	Protein	Variant Interpretation	Count of Variant	transcript:hgvs	Transcript_NC	Genomic_GRCh37
HFE (HGNC:4886)	207			HFE (HGNC:4886)	NM_000410.4	c.187C>G	p.(His63Asp)	Pathogenic	162	NM_000410.4:c.187C>G	NC_000006.11	g.26091179C>G
FECH (HGNC:3647)	116				NM_000410.4	c.193A>T	p.(Ser65Cys)	Uncertain Significance - Risk Factor	11	NM_000410.4:c.193A>T	NC_000006.11	g.26091185A>T
GALT (HGNC:4135)	85				NM_000410.4	c.211C>T	p.(Arg71*)	Likely Pathogenic	1	NM_000410.4:c.211C>T	NC_000006.11	g.26091203C>T
RBM8A (HGNC:9905)	66				NM_000410.4	c.845G>A	p.(Cys282Tyr)	Pathogenic	33	NM_000410.4:c.845G>A	NC_000006.11	g.26093141G>A
GJB2 (HGNC:4284)	63			HFE (HGNC:4886) Total					207
SERPINA1 (HGNC:8941)	62			FECH (HGNC:3647)	NC_000018.9(NM_000140.5)	c.315-48T>C		Pathogenic	116	NC_000018.9(NM_000140.5):c.315-48T>C	NC_000018.9	g.55238820A>G
CFTR (HGNC:1884)	56			FECH (HGNC:3647) Total					116
BTD (HGNC:1122)	52			GALT (HGNC:4135)	NC_000009.11(NM_000155.4)	c.[-119_-116del;940A>G;378-27G>C;508-24G>A;507+62G>A]		Likely Pathogenic (Duarte variant)	81	NC_000009.11(NM_000155.4):c.[-119_-116del;940A>G;378-27G>C;508-24G>A;507+62G>A]
ABCA4 (HGNC:34)	39				NM_000155.4	c.367C>T	p.(Arg123*)	Pathogenic	1	NM_000155.4:c.367C>T	NC_000009.11	g.34647692C>T
BCHE (HGNC:983)	32				NM_000155.4	c.563A>G	p.(Gln188Arg)	Pathogenic	2	NM_000155.4:c.563A>G	NC_000009.11	g.34648167A>G
CYP21A2 (HGNC:2600)	29				NM_000155.4	c.792_793insG	p.(Pro265AlafsTer2)	Pathogenic	1	NM_000155.4:c.792_793insG	NC_000009.11	g.34648863_34648864insG
MEFV (HGNC:6998)	28			GALT (HGNC:4135) Total					85
WNT10A (HGNC:13829)	21			RBM8A (HGNC:9905)	NM_005105.5	c.-21G>A		Likely Pathogenic	38	NM_005105.5:c.-21G>A	NC_000001.10	g.145507646G>A
PAH (HGNC:8582)	20				NM_005105.5	c.*6C>G		Likely Pathogenic	16	NM_005105.5:c.*6C>G	NC_000001.10	g.145509217C>G
CD36 (HGNC:1663)	19				NC_000001.10(NM_005105.5)	c.67+32G>C		Likely Pathogenic	12	NC_000001.10(NM_005105.5):c.67+32G>C	NC_000001.10	g.145507765G>C
ATP7B (HGNC:870)	18			RBM8A (HGNC:9905) Total					66
CBS (HGNC:1550)	18			GJB2 (HGNC:4284)	NC_000013.10(NM_004004.6)	c.-22-2A>C		Likely Pathogenic	3	NC_000013.10(NM_004004.6):c.-22-2A>C	NC_000013.10	g.20763744T>G
MPO (HGNC:7218)	17				NC_000013.10(NM_004004.6)	c.-23+1G>A		Pathogenic	2	NC_000013.10(NM_004004.6):c.-23+1G>A	NC_000013.10	g.20766921C>T
DUOX2 (HGNC:13273)	16				NM_004004.6	c.101T>C	p.(Met34Thr)	Pathogenic	10	NM_004004.6:c.101T>C	NC_000013.10	g.20763620A>G
HBB (HGNC:4827)	15				NM_004004.6	c.109G>A	p.(Val37Ile)	Pathogenic	19	NM_004004.6:c.109G>A	NC_000013.10	g.20763612C>T
PADI3 (HGNC:18337)	15				NM_004004.6	c.167del	p.(Leu56fs)	Pathogenic	3	NM_004004.6:c.167del	NC_000013.10	g.20763554del
TMEM107 (HGNC:28128)	15				NM_004004.6	c.235del	p.(Leu79fs)	Pathogenic	1	NM_004004.6:c.235del	NC_000013.10	g.20763488del
DHCR7 (HGNC:2860)	14				NM_004004.6	c.23C>T	p.(Thr8Met)	Likely Pathogenic	2	NM_004004.6:c.23C>T	NC_000013.10	g.20763698G>A
GALC (HGNC:4115)	13				NM_004004.6	c.269T>C	p.(Leu90Pro)	Pathogenic	1	NM_004004.6:c.269T>C	NC_000013.10	g.20763452A>G
APOL1 (HGNC:618)	12				NM_004004.6	c.313_326del	p.(Lys105fs)	Pathogenic	1	NM_004004.6:c.313_326del	NC_000013.10	g.20763397_20763410del
PKLR (HGNC:9020)	12				NM_004004.6	c.35del	p.(Gly12fs)	Pathogenic	17	NM_004004.6:c.35del	NC_000013.10	g.20763691del
POLG (HGNC:9179)	12				NM_004004.6	c.35G>T	p.(Gly12Val)	Pathogenic	1	NM_004004.6:c.35G>T	NC_000013.10	g.20763686C>A
TNFRSF13B (HGNC:18153)	12				NM_004004.6	c.416G>A	p.(Ser139Asn)	Pathogenic	1	NM_004004.6:c.416G>A	NC_000013.10	g.20763305C>T
ACADM (HGNC:89)	11				NM_004004.6	c.427C>T	p.(Arg143Trp)	Pathogenic	1	NM_004004.6:c.427C>T	NC_000013.10	g.20763294G>A
C2 (HGNC:1248)	11				NM_004004.6	c.551G>C	p.(Arg184Pro )	Pathogenic	1	NM_004004.6:c.551G>C	NC_000013.10	g.20763170C>G
DPYD (HGNC:3012)	11			GJB2 (HGNC:4284) Total					63
PMM2 (HGNC:9115)	11			SERPINA1 (HGNC:8941)	NM_000295.5	c.1096G>A	p.(Glu366Lys)	Pathogenic	16	NM_000295.5:c.1096G>A	NC_000014.8	g.94844947C>T
SMN1 (HGNC:11117)	11				NM_000295.5	c.1178C>T	p.(Pro393Leu)	Pathogenic	1	NM_000295.5:c.1178C>T	NC_000014.8	g.94844865G>A
SPG7 (HGNC:11237)	11				NM_000295.5	c.187C>T	p.(Arg63Cys)	Pathogenic	4	NM_000295.5:c.187C>T	NC_000014.8	g.94849388G>A
TEX15 (HGNC:11738)	11				NM_000295.5	c.839A>T	p.(Asp280Val)	Pathogenic	2	NM_000295.5:c.839A>T	NC_000014.8	g.94847286T>A
TYR (HGNC:12442)	11				NM_000295.5	c.863A>T	p.(Glu288Val)	Pathogenic	39	NM_000295.5:c.863A>T	NC_000014.8	g.94847262T>A
G6PD (HGNC:4057)	10			SERPINA1 (HGNC:8941) Total					62
GAA (HGNC:4065)	10			CFTR (HGNC:1884)	NM_000492.4	c.1000C>T	p.(Arg334Trp)	Pathogenic	1	NM_000492.4:c.1000C>T	NC_000007.13	g.117180284C>T
GBA (HGNC:4177)	10				NM_000492.4	c.1001G>A	p.(Arg334Gln)	Likely Pathogenic	1	NM_000492.4:c.1001G>A	NC_000007.13	g.117180285G>A
MPL (HGNC:7217)	10				NC_000007.13(NM_000492.4)	c.1210-11T>G		Pathogenic	24	NC_000007.13(NM_000492.4):c.1210-11T>G	NC_000007.13	g.117188684T>G
PEX6 (HGNC:8859)	10				NC_000007.13(NM_000492.4)	c.1210-7_1210-6del		Pathogenic	3	NC_000007.13(NM_000492.4):c.1210-7_1210-6del	NC_000007.13	g.117188688_117188689del
SLC3A1 (HGNC:11025)	10				NM_000492.4	c.1367T>C	p.(Val456Ala)	Pathogenic	1	NM_000492.4:c.1367T>C	NC_000007.13	g.117188852T>C
SLCO1B1 (HGNC:10959)	10				NM_000492.4	c.1521_1523del	p.(Phe508del)	Pathogenic	10	NM_000492.4:c.1521_1523del	NC_000007.13	g.117199646_117199648del
USH2A (HGNC:12601)	10				NM_000492.4	c.1624G>T	p.(Gly542*)	Pathogenic	2	NM_000492.4:c.1624G>T	NC_000007.13	g.117227832G>T
ABCC6 (HGNC:57)	9				NM_000492.4	c.1865G>A	p.(Gly622Asp)	Pathogenic	1	NM_000492.4:c.1865G>A	NC_000007.13	g.117232086G>A
GNRHR (HGNC:4421)	9				NM_000492.4	c.2052dup	p.(Gln685fs)	Pathogenic	1	NM_000492.4:c.2052dup	NC_000007.13	g.117232273dup
PYGM (HGNC:9726)	9				NM_000492.4	c.3205G>A	p.(Gly1069Arg)	Likely Pathogenic	1	NM_000492.4:c.3205G>A	NC_000007.13	g.117251700G>A
SBDS (HGNC:19440)	9				NM_000492.4	c.3409A>G	p.(Met1137Val)	Likely Pathogenic	1	NM_000492.4:c.3409A>G	NC_000007.13	g.117254708A>G
SLC26A4 (HGNC:8818)	9				NM_000492.4	c.349C>G	p.(Arg117Gly)	Pathogenic	1	NM_000492.4:c.349C>G	NC_000007.13	g.117171028C>G
SORD (HGNC:11184)	9				NM_000492.4	c.350G>A	p.(Arg117His)	Pathogenic	4	NM_000492.4:c.350G>A	NC_000007.13	g.117171029G>A
TGM5 (HGNC:11781)	9				NM_000492.4	c.3744del	p.(Lys1250fs)	Pathogenic	1	NM_000492.4:c.3744del	NC_000007.13	g.117282518del
WARS2 (HGNC:12730)	9				NM_000492.4	c.3846G>A	p.(Trp1282*)	Pathogenic	2	NM_000492.4:c.3846G>A	NC_000007.13	g.117282620G>A
CYP1B1 (HGNC:2597)	8				NC_000007.13(NM_000492.4)	c.3873+1G>C		Likely Pathogenic	1	NC_000007.13(NM_000492.4):c.3873+1G>C	NC_000007.13	g.117282648G>C
MCCC2 (HGNC:6937)	8				NM_000492.4	c.772A>G	p.(Arg258Gly)	Pathogenic	1	NM_000492.4:c.772A>G	NC_000007.13	g.117176630A>G
SLC7A9 (HGNC:11067)	8			CFTR (HGNC:1884) Total					56
ACADVL (HGNC:92)	7			BTD (HGNC:1122)	NM_001370658.1	c.1192T>C	p.(Cys398Arg)	Likely Pathogenic	1	NM_001370658.1:c.1192T>C	NC_000003.11	g.15686615T>C
ALDOB (HGNC:417)	7				NM_001370658.1	c.1270G>C	p.(Asp424His)	Pathogenic	47	NM_001370658.1:c.1270G>C	NC_000003.11	g.15686693G>C
CEP290 (HGNC:29021)	7				NM_001370658.1	c.1308A>C	p.(Gln436His)	Pathogenic	2	NM_001370658.1:c.1308A>C	NC_000003.11	g.15686731A>C
CNGB3 (HGNC:2153)	7				NM_001370658.1	c.[451G>A;1270G>C]	p.([Ala151Thr;Asp424His])	Pathogenic	1	NM_001370658.1:c.[451G>A;1270G>C]
COASY (HGNC:29932)	7				NM_001370658.1	c.565C>T	p.(Arg189Cys)	Likely Pathogenic	1	NM_001370658.1:c.565C>T	NC_000003.11	g.15685988C>T
CPT2 (HGNC:2330)	7			BTD (HGNC:1122) Total					52
CTH (HGNC:2501)	7			ABCA4 (HGNC:34)	NM_000350.3	c.1531C>T	p.(Arg511Cys)	Likely Pathogenic	2	NM_000350.3:c.1531C>T	NC_000001.10	g.94543269G>A
EYS (HGNC:21555)	7				NC_000001.10(NM_000350.3)	c.1761-2A>G		Pathogenic	1	NC_000001.10(NM_000350.3):c.1761-2A>G	NC_000001.10	g.94528311T>C
GYS2 (HGNC:4707)	7				NM_000350.3	c.2588G>C	p.(Gly863Ala)	Pathogenic	2	NM_000350.3:c.2588G>C	NC_000001.10	g.94517254C>G
OCA2 (HGNC:8101)	7				NM_000350.3	c.2791G>A	p.(Val931Met)	Likely Pathogenic	2	NM_000350.3:c.2791G>A	NC_000001.10	g.94512602C>T
OTOGL (HGNC:26901)	7				NM_000350.3	c.2813T>C	p.(Phe938Ser)	Likely Pathogenic	1	NM_000350.3:c.2813T>C	NC_000001.10	g.94512580A>G
RP1L1 (HGNC:15946)	7				NM_000350.3	c.3113C>T	p.(Ala1038Val)	Pathogenic	1	NM_000350.3:c.3113C>T	NC_000001.10	g.94508969G>A
SLC22A5 (HGNC:10969)	7				NC_000001.10(NM_000350.3)	c.4253+43G>A		Likely Pathogenic	8	NC_000001.10(NM_000350.3):c.4253+43G>A	NC_000001.10	g.94496509C>T
UPB1 (HGNC:16297)	7				NM_000350.3	c.514G>A	p.(Gly172Ser)	Likely Pathogenic	1	NM_000350.3:c.514G>A	NC_000001.10	g.94568627C>T
ACSF3 (HGNC:27288)	6				NC_000001.10(NM_000350.3)	c.[5714+5G>A;514G>A]	p.(Gly172Ser)	Pathogenic	1	NC_000001.10(NM_000350.3):c.[5714+5G>A;514G>A]
ANO5 (HGNC:27337)	6				NM_000350.3	c.5882G>A	p.(Gly1961Glu)	Pathogenic	19	NM_000350.3:c.5882G>A	NC_000001.10	g.94473807C>T
C8B (HGNC:1353)	6				NM_000350.3	c.6229C>T	p.(Arg2077Trp)	Likely Pathogenic	1	NM_000350.3:c.6229C>T	NC_000001.10	g.94467467G>A
CAPN3 (HGNC:1480)	6			ABCA4 (HGNC:34) Total					39
CUBN (HGNC:2548)	6			BCHE (HGNC:983)	NM_000055.4	c.1072T>A	p.(Leu358Ile)	Likely Pathogenic	1	NM_000055.4:c.1072T>A	NC_000003.11	g.165547750A>T
CYP24A1 (HGNC:2602)	6				NM_000055.4	c.1253G>T	p.(Gly418Val)	Likely Pathogenic	8	NM_000055.4:c.1253G>T	NC_000003.11	g.165547569C>A
DNAH11 (HGNC:2942)	6				NM_000055.4	c.1354C>T	p.(Arg452*)	Likely Pathogenic	1	NM_000055.4:c.1354C>T	NC_000003.11	g.165547468G>A
DNHD1 (HGNC:26532)	6				NM_000055.4	c.208C>T	p.(Arg70*)	Likely Pathogenic	1	NM_000055.4:c.208C>T	NC_000003.11	g.165548614G>A
ERCC3 (HGNC:3435)	6				NM_000055.4	c.293A>G	p.(Asp98Gly)	Pathogenic	15	NM_000055.4:c.293A>G	NC_000003.11	g.165548529T>C
FTCD (HGNC:3974)	6				NM_000055.4	c.428G>A	p.(Gly143Asp)	Pathogenic	1	NM_000055.4:c.428G>A	NC_000003.11	g.165548394C>T
GDF1 (HGNC:4214)	6				NM_000055.4	c.435_436insG	p.(Phe146ValfsTer12)	Likely Pathogenic	1	NM_000055.4:c.435_436insG	NC_000003.11	g.165548386_165548387insC
HOGA1 (HGNC:25155)	6				NM_000055.4	c.635C>T	p.(Ala212Val)	Likely Pathogenic	3	NM_000055.4:c.635C>T	NC_000003.11	g.165548187G>A
KIAA0586 (HGNC:19960)	6				NM_000055.4	c.812C>T	p.(Thr271Met)	Likely Pathogenic	1	NM_000055.4:c.812C>T	NC_000003.11	g.165548010G>A
MUTYH (HGNC:7527)	6			BCHE (HGNC:983) Total					32
OTOA (HGNC:16378)	6			CYP21A2 (HGNC:2600)	NM_000500.9	c.1360C>T	p.(Pro454Ser)	Pathogenic	8	NM_000500.9:c.1360C>T	NC_000006.11	g.32008783C>T
PKHD1 (HGNC:9016)	6				NM_000500.9	c.1447C>T	p.(Pro483Ser)	Pathogenic	2	NM_000500.9:c.1447C>T	NC_000006.11	g.32008870C>T
TXNL4A (HGNC:30551)	6				NM_000500.9	c.1451G>C	p.(Arg484Pro)	Likely Pathogenic	1	NM_000500.9:c.1451G>C	NC_000006.11	g.32008874G>C
VWF (HGNC:12726)	6				NM_000500.9	c.188A>T	p.(His63Leu)	Likely Pathogenic	1	NM_000500.9:c.188A>T	NC_000006.11	g.32006387A>T
WDR66 (HGNC:28506)	6				NM_000500.9	c.518T>A	p.(Ile173Asn)	Pathogenic	2	NM_000500.9:c.518T>A	NC_000006.11	g.32007203T>A
ABCA3 (HGNC:33)	5				NM_000500.9	c.844G>T	p.(Val282Leu)	Pathogenic	15	NM_000500.9:c.844G>T	NC_000006.11	g.32007887G>T
ACAD9 (HGNC:21497)	5			CYP21A2 (HGNC:2600) Total					29
BRAT1 (HGNC:21701)	5			MEFV (HGNC:6998)	NM_000243.3	c.2040G>A	p.(Met680Ile)	Pathogenic	4	NM_000243.3:c.2040G>A	NC_000016.9	g.3293447C>T
C7 (HGNC:1346)	5				NM_000243.3	c.2080A>G	p.(Met694Val)	Pathogenic	3	NM_000243.3:c.2080A>G	NC_000016.9	g.3293407T>C
CCDC103 (HGNC:32700)	5				NM_000243.3	c.2082G>A	p.(Met694Ile)	Pathogenic	1	NM_000243.3:c.2082G>A	NC_000016.9	g.3293405C>T
COL7A1 (HGNC:2214)	5				NM_000243.3	c.2177T>C	p.(Val726Ala)	Pathogenic	9	NM_000243.3:c.2177T>C	NC_000016.9	g.3293310A>G
DLD (HGNC:2898)	5				NM_000243.3	c.2230G>T	p.(Ala744Ser)	Likely Pathogenic	9	NM_000243.3:c.2230G>T	NC_000016.9	g.3293257C>A
DNAH17 (HGNC:2946)	5				NM_000243.3	c.2282G>A	p.(Arg761His)	Pathogenic	2	NM_000243.3:c.2282G>A	NC_000016.9	g.3293205C>T
DNAH9 (HGNC:2953)	5			MEFV (HGNC:6998) Total					28
DNAI1 (HGNC:2954)	5			WNT10A (HGNC:13829)	NM_025216.3	c.1247G>A	p.(Cys416Tyr)	Likely Pathogenic	1	NM_025216.3:c.1247G>A	NC_000002.11	g.219757986G>A
DONSON (HGNC:2993)	5				NM_025216.3	c.337C>T	p.(Arg113Cys)	Likely Pathogenic	1	NM_025216.3:c.337C>T	NC_000002.11	g.219747106C>T
FAH (HGNC:3579)	5				NM_025216.3	c.682T>A	p.(Phe228Ile)	Likely Pathogenic	19	NM_025216.3:c.682T>A	NC_000002.11	g.219755011T>A
FARS2 (HGNC:21062)	5			WNT10A (HGNC:13829) Total					21
FRAS1 (HGNC:19185)	5			PAH (HGNC:8582)	NM_000277.3	c.1042C>G	p.(Leu348Val)	Pathogenic	1	NM_000277.3:c.1042C>G	NC_000012.11	g.103238137G>C
G6PC (HGNC:4056)	5				NM_000277.3	c.116_118del	p.(Phe39del)	Pathogenic	1	NM_000277.3:c.116_118del	NC_000012.11	g.103306622_103306624del
GPR179 (HGNC:31371)	5				NM_000277.3	c.1208C>T	p.(Ala403Val)	Pathogenic	5	NM_000277.3:c.1208C>T	NC_000012.11	g.103234285G>A
LAMA2 (HGNC:6482)	5				NC_000012.11(NM_000277.3)	c.1315+1G>A		Pathogenic	1	NC_000012.11(NM_000277.3):c.1315+1G>A	NC_000012.11	g.103234177C>T
MMP20 (HGNC:7167)	5				NM_000277.3	c.194T>C	p.(Ile65Thr)	Pathogenic	1	NM_000277.3:c.194T>C	NC_000012.11	g.103288671A>G
MMUT (HGNC:7526)	5				NM_000277.3	c.506G>A	p.(Arg169His)	Likely Pathogenic	2	NM_000277.3:c.506G>A	NC_000012.11	g.103260377C>T
NEB (HGNC:7720)	5				NM_000277.3	c.526C>T	p.(Arg176*)	Pathogenic	1	NM_000277.3:c.526C>T	NC_000012.11	g.103249094G>A
NPC1 (HGNC:7897)	5				NM_000277.3	c.722G>A	p.(Arg241His)	Pathogenic	1	NM_000277.3:c.722G>A	NC_000012.11	g.103246713C>T
NPHS2 (HGNC:13394)	5				NM_000277.3	c.728G>A	p.(Arg243Gln)	Pathogenic	1	NM_000277.3:c.728G>A	NC_000012.11	g.103246707C>T
OTOF (HGNC:8515)	5				NM_000277.3	c.782G>A	p.(Arg261Gln)	Pathogenic	3	NM_000277.3:c.782G>A	NC_000012.11	g.103246653C>T
PARS2 (HGNC:30563)	5				NM_000277.3	c.842C>T	p.(Pro281Leu)	Pathogenic	1	NM_000277.3:c.842C>T	NC_000012.11	g.103246593G>A
POLR3A (HGNC:30074)	5				NM_000277.3	c.901C>A	p.(Gln301Lys)	Likely Pathogenic	1	NM_000277.3:c.901C>A	NC_000012.11	g.103245476G>T
RECQL4 (HGNC:9949)	5				NM_000277.3	c.916A>G	p.(Ile306Val)	Pathogenic	1	NM_000277.3:c.916A>G	NC_000012.11	g.103240726T>C
RNASEH2B (HGNC:25671)	5			PAH (HGNC:8582) Total					20
RPGRIP1 (HGNC:13436)	5			CD36 (HGNC:1663)	NM_001001548.2	c.1150del	p.(Ala384fs)	Likely Pathogenic	1	NM_001001548.2:c.1150del	NC_000007.13	g.80302110del
SCO2 (HGNC:10604)	5				NM_001001548.2	c.1181_1185dup	p.(Glu397fs)	Likely Pathogenic	1	NM_001001548.2:c.1181_1185dup	NC_000007.13	g.80302141_80302145dup
SI (HGNC:10856)	5				NM_001001548.2	c.1195del	p.(Ile399fs)	Likely Pathogenic	2	NM_001001548.2:c.1195del	NC_000007.13	g.80302155del
SPATA5L1 (HGNC:28762)	5				NC_000007.13(NM_001001548.2)	c.1199+2T>C		Likely Pathogenic	1	NC_000007.13(NM_001001548.2):c.1199+2T>C	NC_000007.13	g.80302161T>C
SUGCT (HGNC:16001)	5				NM_001001548.2	c.1228_1239del	p.(Ile410_Ile413del)	Likely Pathogenic	1	NM_001001548.2:c.1228_1239del	NC_000007.13	g.80302699_80302710del
TMEM67 (HGNC:28396)	5				NC_000007.13(NM_001001548.2)	c.1255-1G>A		Likely Pathogenic	1	NC_000007.13(NM_001001548.2):c.1255-1G>A	NC_000007.13	g.80303298G>A
TRIOBP (HGNC:17009)	5				NM_001001548.2	c.186C>G	p.(Tyr62*)	Likely Pathogenic	1	NM_001001548.2:c.186C>G	NC_000007.13	g.80285921C>G
TTN (HGNC:12403)	5				NM_001001548.2	c.220C>T	p.(Gln74*)	Likely Pathogenic	1	NM_001001548.2:c.220C>T	NC_000007.13	g.80285955C>T
VARS2 (HGNC:21642)	5				NM_001001548.2	c.268C>T	p.(Pro90Ser)	Likely Pathogenic	1	NM_001001548.2:c.268C>T	NC_000007.13	g.80286003C>T
VPS13B (HGNC:2183)	5				NM_001001548.2	c.332_333del	p.(Thr111fs)	Likely Pathogenic	3	NM_001001548.2:c.332_333del	NC_000007.13	g.80290429_80290430del
WFS1 (HGNC:12762)	5				NM_001001548.2	c.378_381dup	p.(Val128fs)	Likely Pathogenic	1	NM_001001548.2:c.378_381dup	NC_000007.13	g.80290475_80290478dup
ABCB11 (HGNC:42)	4				NC_000007.13(NM_001001548.2)	c.430-1G>C		Pathogenic	1	NC_000007.13(NM_001001548.2):c.430-1G>C	NC_000007.13	g.80292305G>C
ABCC2 (HGNC:53)	4				NC_000007.13(NM_001001548.2)	c.430-2A>G		Likely Pathogenic	2	NC_000007.13(NM_001001548.2):c.430-2A>G	NC_000007.13	g.80292304A>G
ACOX2 (HGNC:120)	4				NC_000007.13(NM_001001548.2)	c.610-2A>G		Likely Pathogenic	1	NC_000007.13(NM_001001548.2):c.610-2A>G	NC_000007.13	g.80293720A>G
ADA (HGNC:186)	4				NM_001001548.2	c.816C>A	p.(Cys272*)	Likely Pathogenic	1	NM_001001548.2:c.816C>A	NC_000007.13	g.80299336C>A
ADAR (HGNC:225)	4			CD36 (HGNC:1663) Total					19
ALPL (HGNC:438)	4			ATP7B (HGNC:870)	NM_000053.4	c.1847G>A	p.(Arg616Gln)	Pathogenic	1	NM_000053.4:c.1847G>A	NC_000013.10	g.52539030C>T
ASS1 (HGNC:758)	4				NM_000053.4	c.1877G>C	p.(Gly626Ala)	Pathogenic	2	NM_000053.4:c.1877G>C	NC_000013.10	g.52536042C>G
ATP2A1 (HGNC:811)	4				NM_000053.4	c.1934T>G	p.(Met645Arg)	Pathogenic	1	NM_000053.4:c.1934T>G	NC_000013.10	g.52535985A>C
BCKDHB (HGNC:987)	4				NM_000053.4	c.2332C>T	p.(Arg778Trp)	Pathogenic	1	NM_000053.4:c.2332C>T	NC_000013.10	g.52532470G>A
C6 (HGNC:1339)	4				NM_000053.4	c.2336G>A	p.(Trp779*)	Pathogenic	1	NM_000053.4:c.2336G>A	NC_000013.10	g.52532466C>T
CCBE1 (HGNC:29426)	4				NM_000053.4	c.2383C>T	p.(Leu795Phe)	Pathogenic	1	NM_000053.4:c.2383C>T	NC_000013.10	g.52531716G>A
CLCN1 (HGNC:2019)	4				NM_000053.4	c.2605G>A	p.(Gly869Arg)	Pathogenic	1	NM_000053.4:c.2605G>A	NC_000013.10	g.52524268C>T
COL18A1 (HGNC:2195)	4				NM_000053.4	c.3191A>C	p.(Glu1064Ala)	Pathogenic	1	NM_000053.4:c.3191A>C	NC_000013.10	g.52518297T>G
CTC1 (HGNC:26169)	4				NM_000053.4	c.3207C>A	p.(His1069Gln)	Pathogenic	2	NM_000053.4:c.3207C>A	NC_000013.10	g.52518281G>T
CYP11A1 (HGNC:2590)	4				NM_000053.4	c.3532A>G	p.(Thr1178Ala)	Likely Pathogenic	1	NM_000053.4:c.3532A>G	NC_000013.10	g.52515241T>C
DHTKD1 (HGNC:23537)	4				NM_000053.4	c.3659C>T	p.(Thr1220Met)	Pathogenic	2	NM_000053.4:c.3659C>T	NC_000013.10	g.52513227G>A
DNAH1 (HGNC:2940)	4				NM_000053.4	c.3818C>T	p.(Pro1273Leu)	Pathogenic	1	NM_000053.4:c.3818C>T	NC_000013.10	g.52511697G>A
DNAH8 (HGNC:2952)	4				NM_000053.4	c.3884C>T	p.(Ala1295Val)	Pathogenic	1	NM_000053.4:c.3884C>T	NC_000013.10	g.52511631G>A
EIF2AK4 (HGNC:19687)	4				NM_000053.4	c.3955C>T	p.(Arg1319*)	Pathogenic	1	NM_000053.4:c.3955C>T	NC_000013.10	g.52511478G>A
EIF3F (HGNC:3275)	4				NM_000053.4	c.813C>A	p.(Cys271*)	Pathogenic	1	NM_000053.4:c.813C>A	NC_000013.10	g.52548543G>T
FMO3 (HGNC:3771)	4			ATP7B (HGNC:870) Total					18
GBE1 (HGNC:4180)	4			CBS (HGNC:1550)	NM_000071.3	c.325T>C	p.(Cys109Arg)	Pathogenic	1	NM_000071.3:c.325T>C	NC_000021.8	g.44486479A>G
GCDH (HGNC:4189)	4				NM_000071.3	c.341C>T	p.(Ala114Val)	Pathogenic	2	NM_000071.3:c.341C>T	NC_000021.8	g.44486463G>A
GFPT1 (HGNC:4241)	4				NM_000071.3	c.833T>C	p.(Ile278Thr)	Pathogenic	15	NM_000071.3:c.833T>C	NC_000021.8	g.44483184A>G
GSS (HGNC:4624)	4			CBS (HGNC:1550) Total					18
HEXA (HGNC:4878)	4			MPO (HGNC:7218)	NM_000250.2	c.1281del	p.(Thr428fs)	Likely Pathogenic	1	NM_000250.2:c.1281del	NC_000017.10	g.56352988del
IDUA (HGNC:5391)	4				NM_000250.2	c.1555_1568del	p.(Met519fs)	Likely Pathogenic	2	NM_000250.2:c.1555_1568del	NC_000017.10	g.56350831_56350844del
IL36RN (HGNC:15561)	4				NM_000250.2	c.1705C>T	p.(Arg569Trp)	Pathogenic	3	NM_000250.2:c.1705C>T	NC_000017.10	g.56350196G>A
KIAA0753 (HGNC:29110)	4				NC_000017.10(NM_000250.2)	c.2031-2A>C		Pathogenic	8	NC_000017.10(NM_000250.2):c.2031-2A>C	NC_000017.10	g.56348226T>G
LIPT1 (HGNC:29569)	4				NC_000017.10(NM_000250.2)	c.249-2A>G		Likely Pathogenic	1	NC_000017.10(NM_000250.2):c.249-2A>G	NC_000017.10	g.56357377T>C
MAN2C1 (HGNC:6827)	4				NM_000250.2	c.604G>T	p.(Glu202*)	Likely Pathogenic	1	NM_000250.2:c.604G>T	NC_000017.10	g.56356732C>A
MFRP (HGNC:18121)	4				NM_000250.2	c.817dup	p.(Ala273fs)	Likely Pathogenic	1	NM_000250.2:c.817dup	NC_000017.10	g.56356439dup
MMACHC (HGNC:24525)	4			MPO (HGNC:7218) Total					17
MYO15A (HGNC:7594)	4			DUOX2 (HGNC:13273)	NM_001363711.2	c.1126C>T	p.(Arg376Trp)	Pathogenic	1	NM_001363711.2:c.1126C>T	NC_000015.9	g.45402093G>A
PEX1 (HGNC:8850)	4				NM_001363711.2	c.1588A>T	p.(Lys530*)	Pathogenic	2	NM_001363711.2:c.1588A>T	NC_000015.9	g.45399648T>A
PEX12 (HGNC:8854)	4				NM_001363711.2	c.1891C>T	p.(Gln631*)	Likely Pathogenic	1	NM_001363711.2:c.1891C>T	NC_000015.9	g.45398780G>A
PIEZO1 (HGNC:28993)	4				NM_001363711.2	c.2056C>T	p.(Gln686*)	Pathogenic	1	NM_001363711.2:c.2056C>T	NC_000015.9	g.45398415G>A
PKD1L1 (HGNC:18053)	4				NM_001363711.2	c.2524C>T	p.(Arg842*)	Pathogenic	1	NM_001363711.2:c.2524C>T	NC_000015.9	g.45396374G>A
PNKP (HGNC:9154)	4				NM_001363711.2	c.2654G>T	p.(Arg885Leu)	Likely Pathogenic	1	NM_001363711.2:c.2654G>T	NC_000015.9	g.45396158C>A
PRKN (HGNC:8607)	4				NM_001363711.2	c.2895_2898del	p.(Phe966fs)	Pathogenic	4	NM_001363711.2:c.2895_2898del	NC_000015.9	g.45393428_45393431del
RYR1 (HGNC:10483)	4				NM_001363711.2	c.3155G>A	p.(Cys1052Tyr)	Likely Pathogenic	1	NM_001363711.2:c.3155G>A	NC_000015.9	g.45392277C>T
SELENON (HGNC:15999)	4				NM_001363711.2	c.3328C>T	p.(Arg1110*)	Likely Pathogenic	1	NM_001363711.2:c.3328C>T	NC_000015.9	g.45391947G>A
SLC12A1 (HGNC:10910)	4				NC_000015.9(NM_001363711.2)	c.3693+1G>T		Pathogenic	1	NC_000015.9(NM_001363711.2):c.3693+1G>T	NC_000015.9	g.45389811C>A
SLC12A3 (HGNC:10912)	4				NM_001363711.2	c.602dup	p.(Gln202fs)	Pathogenic	2	NM_001363711.2:c.602dup	NC_000015.9	g.45403700dup
SLC26A2 (HGNC:10994)	4			DUOX2 (HGNC:13273) Total					16
SLC6A19 (HGNC:27960)	4			HBB (HGNC:4827)	NM_000518.5	c.126_129del	p.(Phe42fs)	Pathogenic	2	NM_000518.5:c.126_129del	NC_000011.9	g.5247995_5247998del
SPTA1 (HGNC:11272)	4				NM_000518.5	c.19G>A	p.(Glu7Lys)	Pathogenic	3	NM_000518.5:c.19G>A	NC_000011.9	g.5248233C>T
TGM1 (HGNC:11777)	4				NM_000518.5	c.208G>A	p.(Gly70Ser)	Likely Pathogenic	1	NM_000518.5:c.208G>A	NC_000011.9	g.5247914C>T
TMPRSS15 (HGNC:9490)	4				NM_000518.5	c.20A>T	p.(Glu7Val)	Pathogenic	2	NM_000518.5:c.20A>T	NC_000011.9	g.5248232T>A
TRMT5 (HGNC:23141)	4				NC_000011.9(NM_000518.5)	c.315+1G>A		Pathogenic	1	NC_000011.9(NM_000518.5):c.315+1G>A	NC_000011.9	g.5247806C>T
UNC13D (HGNC:23147)	4				NC_000011.9(NM_000518.5)	c.316-106C>G		Pathogenic	1	NC_000011.9(NM_000518.5):c.316-106C>G	NC_000011.9	g.5247062G>C
WDPCP (HGNC:28027)	4				NM_000518.5	c.52A>T	p.(Lys18*)	Pathogenic	1	NM_000518.5:c.52A>T	NC_000011.9	g.5248200T>A
ABCA1 (HGNC:29)	3				NM_000518.5	c.79G>A	p.(Glu27Lys)	Pathogenic	1	NM_000518.5:c.79G>A	NC_000011.9	g.5248173C>T
ABCG8 (HGNC:13887)	3				NC_000011.9(NM_000518.5)	c.92+6T>C		Likely Pathogenic	1	NC_000011.9(NM_000518.5):c.92+6T>C	NC_000011.9	g.5248154A>G
ACADS (HGNC:90)	3				NC_000011.9(NM_000518.5)	c.93-21G>A		Pathogenic	2	NC_000011.9(NM_000518.5):c.93-21G>A	NC_000011.9	g.5248050C>T
ACADSB (HGNC:91)	3			HBB (HGNC:4827) Total					15
AGL (HGNC:321)	3			PADI3 (HGNC:18337)	NM_016233.2	c.335T>A	p.(Leu112His)	Likely Pathogenic	3	NM_016233.2:c.335T>A	NC_000001.10	g.17588689T>A
AMHR2 (HGNC:465)	3				NM_016233.2	c.881C>T	p.(Ala294Val)	Pathogenic	12	NM_016233.2:c.881C>T	NC_000001.10	g.17597423C>T
BBS10 (HGNC:26291)	3			PADI3 (HGNC:18337) Total					15
C9 (HGNC:1358)	3			TMEM107 (HGNC:28128)	NM_183065.4	c.*675A>G		Likely Pathogenic	1	NM_183065.4:c.*675A>G	NC_000017.10	g.8076846T>C
CC2D2A (HGNC:29253)	3				NM_183065.4	c.*696A>G		Likely Pathogenic	1	NM_183065.4:c.*696A>G	NC_000017.10	g.8076825T>C
CCDC65 (HGNC:29937)	3				NM_183065.4	c.*751C>T		Likely Pathogenic	7	NM_183065.4:c.*751C>T	NC_000017.10	g.8076770G>A
CENPF (HGNC:1857)	3				NM_183065.4	c.*759C>T		Likely Pathogenic	4	NM_183065.4:c.*759C>T	NC_000017.10	g.8076762G>A
COL17A1 (HGNC:2194)	3				NM_183065.4	c.*760G>T		Likely Pathogenic	2	NM_183065.4:c.*760G>T	NC_000017.10	g.8076761C>A
COQ8A (HGNC:16812)	3			TMEM107 (HGNC:28128) Total					15
COX15 (HGNC:2263)	3			DHCR7 (HGNC:2860)	NM_001360.3	c.1328G>A	p.(Arg443His)	Pathogenic	1	NM_001360.3:c.1328G>A	NC_000011.9	g.71146521C>T
CPLANE1 (HGNC:25801)	3				NM_001360.3	c.452G>A	p.(Trp151*)	Pathogenic	1	NM_001360.3:c.452G>A	NC_000011.9	g.71152447C>T
CRB2 (HGNC:18688)	3				NM_001360.3	c.545G>A	p.(Trp182*)	Likely Pathogenic	1	NM_001360.3:c.545G>A	NC_000011.9	g.71152354C>T
DCT (HGNC:2709)	3				NM_001360.3	c.724C>T	p.(Arg242Cys)	Pathogenic	1	NM_001360.3:c.724C>T	NC_000011.9	g.71150032G>A
DNAAF4 (HGNC:21493)	3				NM_001360.3	c.727C>T	p.(Pro243Ser)	Likely Pathogenic	1	NM_001360.3:c.727C>T	NC_000011.9	g.71150029G>A
DNAJC30 (HGNC:16410)	3				NM_001360.3	c.803del	p.(Asn268fs)	Pathogenic	1	NM_001360.3:c.803del	NC_000011.9	g.71149954del
DOCK6 (HGNC:19189)	3				NC_000011.9(NM_001360.3)	c.964-1G>C		Pathogenic	8	NC_000011.9(NM_001360.3):c.964-1G>C	NC_000011.9	g.71146886C>G
DYNC2H1 (HGNC:2962)	3			DHCR7 (HGNC:2860) Total					14
EPS8L2 (HGNC:21296)	3			GALC (HGNC:4115)	NM_000153.4	c.1657G>A	p.(Gly553Arg)	Pathogenic	1	NM_000153.4:c.1657G>A	NC_000014.8	g.88411910C>T
F5 (HGNC:3542)	3				NM_000153.4	c.1901T>C	p.(Leu634Ser)	Pathogenic	3	NM_000153.4:c.1901T>C	NC_000014.8	g.88406259A>G
FAN1 (HGNC:29170)	3				NM_000153.4	c.334A>G	p.(Thr112Ala)	Likely Pathogenic	4	NM_000153.4:c.334A>G	NC_000014.8	g.88452941T>C
FANCA (HGNC:3582)	3				NM_000153.4	c.379C>T	p.(Arg127*)	Pathogenic	1	NM_000153.4:c.379C>T	NC_000014.8	g.88452896G>A
FANCM (HGNC:23168)	3				NM_000153.4	c.956A>G	p.(Tyr319Cys)	Pathogenic	4	NM_000153.4:c.956A>G	NC_000014.8	g.88431926T>C
FH (HGNC:3700)	3			GALC (HGNC:4115) Total					13
GAMT (HGNC:4136)	3			APOL1 (HGNC:618)	NM_003661.3	c.1164_1169del	p.(Asn388_Tyr389del)	Likely Pathogenic – Risk Factor (G2 Allele)	2	NM_003661.3:c.1164_1169del	NC_000022.10	g.36662046_36662051del
GLE1 (HGNC:4315)	3				NM_145343.2	c.[1072A>G;1200T>G]	p.([Ser358Gly;Ile400Met])	Likely Pathogenic - Risk Factor (G1 allele)	10	NM_145343.2:c.[1072A>G;1200T>G]
GMPPB (HGNC:22932)	3			APOL1 (HGNC:618) Total					12
GUSB (HGNC:4696)	3			TNFRSF13B (HGNC:18153)	NM_012452.3	c.204dup	p.(Leu69fs)	Pathogenic	3	NM_012452.3:c.204dup	NC_000017.10	g.16852293dup
HEXB (HGNC:4879)	3				NM_012452.3	c.236A>G	p.(Tyr79Cys)	Likely Pathogenic	1	NM_012452.3:c.236A>G	NC_000017.10	g.16852261T>C
HFM1 (HGNC:20193)	3				NM_012452.3	c.260T>A	p.(Ile87Asn)	Likely Pathogenic	1	NM_012452.3:c.260T>A	NC_000017.10	g.16852237A>T
HGD (HGNC:4892)	3				NM_012452.3	c.310T>C	p.(Cys104Arg)	Likely Pathogenic	2	NM_012452.3:c.310T>C	NC_000017.10	g.16852187A>G
HJV (HGNC:4887)	3				NM_012452.3	c.311G>A	p.(Cys104Tyr)	Likely Pathogenic	1	NM_012452.3:c.311G>A	NC_000017.10	g.16852186C>T
HPGD (HGNC:5154)	3				NM_012452.3	c.542C>A	p.(Ala181Glu)	Likely Pathogenic - Risk Factor	2	NM_012452.3:c.542C>A	NC_000017.10	g.16843729G>T
IL12RB1 (HGNC:5971)	3				NM_012452.3	c.579C>A	p.(Cys193*)	Likely Pathogenic	1	NM_012452.3:c.579C>A	NC_000017.10	g.16843692G>T
ITGA2B (HGNC:6138)	3				NM_012452.3	c.648del	p.(Gly217fs)	Likely Pathogenic	1	NM_012452.3:c.648del	NC_000017.10	g.16843096del
ITGA7 (HGNC:6143)	3			TNFRSF13B (HGNC:18153) Total					12
KIAA1109 (HGNC:26953)	3			POLG (HGNC:9179)	NM_002693.3	c.[752C>T;1760C>T]	p.([Thr251Ile;Pro587Leu])	Pathogenic	2	NM_002693.3:c.[752C>T;1760C>T]
KIZ (HGNC:15865)	3				NM_002693.3	c.2149dup	p.(Leu717fs)	Likely Pathogenic	1	NM_002693.3:c.2149dup	NC_000015.9	g.89867057dup
LAMA1 (HGNC:6481)	3				NM_002693.3	c.2542G>A	p.(Gly848Ser)	Pathogenic	2	NM_002693.3:c.2542G>A	NC_000015.9	g.89865023C>T
LCA5 (HGNC:31923)	3				NM_002693.3	c.2890C>T	p.(Arg964Cys)	Likely Pathogenic	3	NM_002693.3:c.2890C>T	NC_000015.9	g.89864088G>A
LIPA (HGNC:6617)	3				NM_002693.3	c.3139C>T	p.(Arg1047Trp)	Likely Pathogenic	2	NM_002693.3:c.3139C>T	NC_000015.9	g.89862296G>A
MCPH1 (HGNC:6954)	3				NC_000015.9(NM_002693.3)	c.3643+1G>A		Likely Pathogenic	1	NC_000015.9(NM_002693.3):c.3643+1G>A	NC_000015.9	g.89860606C>T
MIPEP (HGNC:7104)	3				NM_002693.3	c.830A>T	p.(His277Leu)	Likely Pathogenic	1	NM_002693.3:c.830A>T	NC_000015.9	g.89873337T>A
MPZL2 (HGNC:3496)	3			POLG (HGNC:9179) Total					12
MVK (HGNC:7530)	3			PKLR (HGNC:9020)	NM_000298.6	c.1075C>T	p.(Arg359Cys)	Likely Pathogenic	1	NM_000298.6:c.1075C>T	NC_000001.10	g.155264067G>A
NCF1 (HGNC:7660)	3				NM_000298.6	c.1456C>T	p.(Arg486Trp)	Pathogenic	11	NM_000298.6:c.1456C>T	NC_000001.10	g.155261709G>A
NTHL1 (HGNC:8028)	3			PKLR (HGNC:9020) Total					12
OPLAH (HGNC:8149)	3			ACADM (HGNC:89)	NC_000001.10(NM_000016.6)	c.599+3A>G		Likely Pathogenic	1	NC_000001.10(NM_000016.6):c.599+3A>G	NC_000001.10	g.76205798A>G
OPTN (HGNC:17142)	3				NM_000016.6	c.797A>G	p.(Asp266Gly)	Pathogenic	1	NM_000016.6:c.797A>G	NC_000001.10	g.76215192A>G
ORAI1 (HGNC:25896)	3				NM_000016.6	c.799G>A	p.(Gly267Arg)	Pathogenic	3	NM_000016.6:c.799G>A	NC_000001.10	g.76215194G>A
PINK1 (HGNC:14581)	3				NM_000016.6	c.985A>G	p.(Lys329Glu)	Pathogenic	6	NM_000016.6:c.985A>G	NC_000001.10	g.76226846A>G
PLG (HGNC:9071)	3			ACADM (HGNC:89) Total					11
POMT1 (HGNC:9202)	3			DPYD (HGNC:3012)	NC_000001.10(NM_000110.4)	c.1905+1G>A		Pathogenic	3	NC_000001.10(NM_000110.4):c.1905+1G>A	NC_000001.10	g.97915614C>T
PSAP (HGNC:9498)	3				NM_000110.4	c.2846A>T	p.(Asp949Val)	Likely Pathogenic	8	NM_000110.4:c.2846A>T	NC_000001.10	g.97547947T>A
QRICH2 (HGNC:25326)	3			DPYD (HGNC:3012) Total					11
RARS2 (HGNC:21406)	3			C2 (HGNC:1248)	NM_000063.6	c.1829_1832del	p.(Lys610fs)	Likely Pathogenic	1	NM_000063.6:c.1829_1832del	NC_000006.11	g.31911930_31911933del
RDH5 (HGNC:9940)	3				NM_001282459.2	c.841_868del	p.(Val281fs)	Pathogenic	10	NM_001282459.2:c.841_868del	NC_000006.11	g.31902068_31902095del
RSPH1 (HGNC:12371)	3			C2 (HGNC:1248) Total					11
SDR9C7 (HGNC:29958)	3			TYR (HGNC:12442)	NC_000011.9(NM_000372.5)	c.1037-7T>A		Pathogenic	1	NC_000011.9(NM_000372.5):c.1037-7T>A	NC_000011.9	g.88960984T>A
SEC23B (HGNC:10702)	3				NM_000372.5	c.1099C>T	p.(His367Tyr)	Likely Pathogenic	1	NM_000372.5:c.1099C>T	NC_000011.9	g.88961053C>T
SERPINA6 (HGNC:1540)	3				NM_000372.5	c.1217C>T	p.(Pro406Leu)	Pathogenic	4	NM_000372.5:c.1217C>T	NC_000011.9	g.89017973C>T
SERPINB8 (HGNC:8952)	3				NM_000372.5	c.325G>A	p.(Gly109Arg)	Likely Pathogenic	2	NM_000372.5:c.325G>A	NC_000011.9	g.88911446G>A
SKIV2L (HGNC:10898)	3				NM_000372.5	c.613C>A	p.(Pro205Thr)	Pathogenic	1	NM_000372.5:c.613C>A	NC_000011.9	g.88911734C>A
SLC1A4 (HGNC:10942)	3				NM_000372.5	c.650G>A	p.(Arg217Gln)	Pathogenic	1	NM_000372.5:c.650G>A	NC_000011.9	g.88911771G>A
SLC25A15 (HGNC:10985)	3				NM_000372.5	c.823G>T	p.(Val275Phe)	Pathogenic	1	NM_000372.5:c.823G>T	NC_000011.9	g.88924373G>T
SLC38A8 (HGNC:32434)	3			TYR (HGNC:12442) Total					11
SRD5A2 (HGNC:11285)	3			PMM2 (HGNC:9115)	NM_000303.3	c.368G>A	p.(Arg123Gln)	Pathogenic	1	NM_000303.3:c.368G>A	NC_000016.9	g.8904956G>A
STAG3 (HGNC:11356)	3				NM_000303.3	c.422G>A	p.(Arg141His)	Pathogenic	8	NM_000303.3:c.422G>A	NC_000016.9	g.8905010G>A
SYNE1 (HGNC:17089)	3				NM_000303.3	c.647A>G	p.(Asn216Ser)	Likely Pathogenic	1	NM_000303.3:c.647A>G	NC_000016.9	g.8941588A>G
TBCE (HGNC:11582)	3				NM_000303.3	c.710C>T	p.(Thr237Met)	Pathogenic	1	NM_000303.3:c.710C>T	NC_000016.9	g.8941651C>T
TECTA (HGNC:11720)	3			PMM2 (HGNC:9115) Total					11
TNXB (HGNC:11976)	3			SPG7 (HGNC:11237)	NM_003119.4	c.1045G>A	p.(Gly349Ser)	Pathogenic	1	NM_003119.4:c.1045G>A	NC_000016.9	g.89598369G>A
TSPEAR (HGNC:1268)	3				NC_000016.9(NM_003119.4)	c.1450-1_1457del	p.(Glu484fs)	Pathogenic	1	NC_000016.9(NM_003119.4):c.1450-1_1457del	NC_000016.9	g.89613070_89613078del
WDR19 (HGNC:18340)	3				NM_003119.4	c.1454_1462del	p.(Arg485_Glu487del)	Pathogenic	1	NM_003119.4:c.1454_1462del	NC_000016.9	g.89613070_89613078del
WDR60 (HGNC:21862)	3				NM_003119.4	c.1529C>T	p.(Ala510Val)	Pathogenic	5	NM_003119.4:c.1529C>T	NC_000016.9	g.89613145C>T
XDH (HGNC:12805)	3				NM_003119.4	c.233T>A	p.(Leu78*)	Pathogenic	2	NM_003119.4:c.233T>A	NC_000016.9	g.89576947T>A
ZMYND15 (HGNC:20997)	3				NM_003119.4	c.637C>T	p.(Arg213*)	Pathogenic	1	NM_003119.4:c.637C>T	NC_000016.9	g.89592755C>T
ABCB4 (HGNC:45)	2			SPG7 (HGNC:11237) Total					11
ABCC8 (HGNC:59)	2			TEX15 (HGNC:11738)	NM_001350162.2	c.3816_3817dup	p.(Asp1273fs)	Likely Pathogenic	1	NM_001350162.2:c.3816_3817dup	NC_000008.10	g.30703866_30703867dup
ADAMTS2 (HGNC:218)	2				NM_001350162.2	c.4036C>T	p.(Arg1346*)	Likely Pathogenic	1	NM_001350162.2:c.4036C>T	NC_000008.10	g.30703647G>A
ADAMTSL4 (HGNC:19706)	2				NM_001350162.2	c.4257_4266del	p.(Cys1420fs)	Likely Pathogenic	1	NM_001350162.2:c.4257_4266del	NC_000008.10	g.30703429_30703438del
ADPRHL2 (HGNC:21304)	2				NM_001350162.2	c.4385_4386insGTGCTGGGATTACAGGCGTGAGCCACCGCGCCCGGCC	p.(Ala1463fs)	Likely Pathogenic	1	NM_001350162.2:c.4385_4386insGTGCTGGGATTACAGGCGTGAGCCACCGCGCCCGGCC	NC_000008.10	g.30703297_30703298insGGCCGGGCGCGGTGGCTCACGCCTGTAATCCCAGCAC
ADSSL1 (HGNC:20093)	2				NM_001350162.2	c.5854del	p.(Ile1952fs)	Likely Pathogenic	1	NM_001350162.2:c.5854del	NC_000008.10	g.30701830del
AGK (HGNC:21869)	2				NM_001350162.2	c.6874_6877del	p.(Ser2292fs)	Likely Pathogenic	2	NM_001350162.2:c.6874_6877del	NC_000008.10	g.30700808_30700811del
AGT (HGNC:333)	2				NM_001350162.2	c.7504_7508del	p.(Ser2502fs)	Likely Pathogenic	1	NM_001350162.2:c.7504_7508del	NC_000008.10	g.30700178_30700182del
AGXT (HGNC:341)	2				NM_001350162.2	c.8817del	p.(Ile2940fs)	Likely Pathogenic	1	NM_001350162.2:c.8817del	NC_000008.10	g.30694985del
AIRE (HGNC:360)	2				NM_001350162.2	c.9084T>A	p.(Tyr3028*)	Likely Pathogenic	1	NM_001350162.2:c.9084T>A	NC_000008.10	g.30694716A>T
ALOXE3 (HGNC:13743)	2				NM_001350162.2	c.9474G>A	p.(Trp3158*)	Likely Pathogenic	1	NM_001350162.2:c.9474G>A	NC_000008.10	g.30694326C>T
ALPK3 (HGNC:17574)	2			TEX15 (HGNC:11738) Total					11
ANGPTL3 (HGNC:491)	2			SMN1 (HGNC:11117)	NM_000344.4	[1+0]			11
ANO10 (HGNC:25519)	2			SMN1 (HGNC:11117) Total					11
AOPEP (HGNC:1361)	2			GAA (HGNC:4065)	NC_000017.10(NM_000152.5)	c.-32-13T>G		Pathogenic	8	NC_000017.10(NM_000152.5):c.-32-13T>G	NC_000017.10	g.78078341T>G
AP5Z1 (HGNC:22197)	2				NM_000152.5	c.1935C>A	p.(Asp645Glu)	Pathogenic	1	NM_000152.5:c.1935C>A	NC_000017.10	g.78086721C>A
ARSA (HGNC:713)	2				NM_000152.5	c.2238G>C	p.(Trp746Cys)	Pathogenic	1	NM_000152.5:c.2238G>C	NC_000017.10	g.78090815G>C
ASL (HGNC:746)	2			GAA (HGNC:4065) Total					10
ASPH (HGNC:757)	2			GBA (HGNC:4177)	NM_000157.4	c.1226A>G	p.(Asn409Ser)	Pathogenic	7	NM_000157.4:c.1226A>G	NC_000001.10	g.155205634T>C
ATP6V0A2 (HGNC:18481)	2				NM_000157.4	c.1448T>C	p.(Leu483Pro)	Pathogenic	2	NM_000157.4:c.1448T>C	NC_000001.10	g.155205043A>G
ATP6V0A4 (HGNC:866)	2				NM_000157.4	c.928A>G	p.(Ser310Gly)	Likely Pathogenic	1	NM_000157.4:c.928A>G	NC_000001.10	g.155207203T>C
AURKC (HGNC:11391)	2			GBA (HGNC:4177) Total					10
BBS1 (HGNC:966)	2			G6PD (HGNC:4057)	NM_001360016.2	c.680G>A	p.(Arg257Gln)	Pathogenic	1	NM_001360016.2:c.680G>A	NC_000023.10	g.153762340C>T
BBS2 (HGNC:967)	2				NM_001360016.2	c.[202G>A;376A>G]	p.([Val68Met;Asn126Asp])	Pathogenic (A- variant)	1	NM_001360016.2:c.[202G>A;376A>G]
BBS9 (HGNC:30000)	2				NM_001360016.2	c.1347G>C	p.(Gln449His)	Pathogenic	1	NM_001360016.2:c.1347G>C	NC_000023.10	g.153760618C>G
BCAM (HGNC:6722)	2				NM_001360016.2	c.1388G>A	p.(Arg463His)	Pathogenic	1	NM_001360016.2:c.1388G>A	NC_000023.10	g.153760472C>T
BSND (HGNC:16512)	2				NM_001360016.2	c.202G>A	p.(Val68Met)	Pathogenic	1	NM_001360016.2:c.202G>A	NC_000023.10	g.153764217C>T
CACNA1B (HGNC:1389)	2				NM_001360016.2	c.563C>T	p.(Ser188Phe)	Pathogenic	4	NM_001360016.2:c.563C>T	NC_000023.10	g.153762634G>A
CCDC114 (HGNC:26560)	2				NM_001360016.2	c.871G>A	p.(Val291Met)	Pathogenic	1	NM_001360016.2:c.871G>A	NC_000023.10	g.153761337C>T
CCDC40 (HGNC:26090)	2			G6PD (HGNC:4057) Total					10
CDH23 (HGNC:13733)	2			MPL (HGNC:7217)	NM_005373.3	c.1774C>T	p.(Arg592*)	Likely Pathogenic	2	NM_005373.3:c.1774C>T	NC_000001.10	g.43818309C>T
CDH3 (HGNC:1762)	2				NM_005373.3	c.305G>C	p.(Arg102Pro)	Pathogenic	1	NM_005373.3:c.305G>C	NC_000001.10	g.43804305G>C
CDHR1 (HGNC:14550)	2				NM_005373.3	c.478G>T	p.(Glu160*)	Likely Pathogenic	1	NM_005373.3:c.478G>T	NC_000001.10	g.43805028G>T
CDK5RAP2 (HGNC:18672)	2				NM_005373.3	c.769C>T	p.(Arg257Cys)	Pathogenic	1	NM_005373.3:c.769C>T	NC_000001.10	g.43805713C>T
CEP104 (HGNC:24866)	2				NC_000001.10(NM_005373.3)	c.79+2T>A		Pathogenic	5	NC_000001.10(NM_005373.3):c.79+2T>A	NC_000001.10	g.43803600T>A
CEP135 (HGNC:29086)	2			MPL (HGNC:7217) Total					10
CEP164 (HGNC:29182)	2			PEX6 (HGNC:8859)	NM_000287.4	c.1802G>A	p.(Arg601Gln)	Likely Pathogenic	8	NM_000287.4:c.1802G>A	NC_000006.11	g.42935188C>T
CEP250 (HGNC:1859)	2				NM_000287.4	c.2795_2799del	p.(Asp932fs)	Likely Pathogenic	1	NM_000287.4:c.2795_2799del	NC_000006.11	g.42932537_42932541del
CERKL (HGNC:21699)	2				NM_000287.4	c.821C>T	p.(Pro274Leu)	Pathogenic	1	NM_000287.4:c.821C>T	NC_000006.11	g.42946068G>A
CFAP43 (HGNC:26684)	2			PEX6 (HGNC:8859) Total					10
CFAP44 (HGNC:25631)	2			USH2A (HGNC:12601)	NM_206933.4	c.11864G>A	p.(Trp3955*)	Pathogenic	1	NM_206933.4:c.11864G>A	NC_000001.10	g.215901574C>T
CFD (HGNC:2771)	2				NM_206933.4	c.12575G>A	p.(Arg4192His)	Pathogenic	3	NM_206933.4:c.12575G>A	NC_000001.10	g.215848678C>T
CNGB1 (HGNC:2151)	2				NM_206933.4	c.15380del	p.(Pro5127fs)	Likely Pathogenic	1	NM_206933.4:c.15380del	NC_000001.10	g.215802297del
COQ8B (HGNC:19041)	2				NM_206933.4	c.2276G>T	p.(Cys759Phe)	Pathogenic	2	NM_206933.4:c.2276G>T	NC_000001.10	g.216420460C>A
COX20 (HGNC:26970)	2				NM_206933.4	c.2299del	p.(Glu767fs)	Pathogenic	2	NM_206933.4:c.2299del	NC_000001.10	g.216420437del
CRB1 (HGNC:2343)	2				NM_206933.4	c.6937G>T	p.(Gly2313Cys)	Likely Pathogenic	1	NM_206933.4:c.6937G>T	NC_000001.10	g.216143987C>A
CWC27 (HGNC:10664)	2			USH2A (HGNC:12601) Total					10
CYP17A1 (HGNC:2593)	2			SLC3A1 (HGNC:11025)	NM_000341.4	c.1400T>C	p.(Met467Thr)	Pathogenic	8	NM_000341.4:c.1400T>C	NC_000002.11	g.44539792T>C
CYP2R1 (HGNC:20580)	2				NM_000341.4	c.163del	p.(Gln55fs)	Pathogenic	1	NM_000341.4:c.163del	NC_000002.11	g.44502837del
DNAH5 (HGNC:2950)	2				NM_000341.4	c.808C>T	p.(Arg270*)	Pathogenic	1	NM_000341.4:c.808C>T	NC_000002.11	g.44513213C>T
DOCK8 (HGNC:19191)	2			SLC3A1 (HGNC:11025) Total					10
DRC1 (HGNC:24245)	2			SLCO1B1 (HGNC:10959)	NC_000012.11(NM_006446.5)	c.1497+2T>A		Likely Pathogenic	1	NC_000012.11(NM_006446.5):c.1497+2T>A	NC_000012.11	g.21358969T>A
DUOXA2 (HGNC:32698)	2				NM_006446.5	c.1634T>G	p.(Leu545*)	Likely Pathogenic	1	NM_006446.5:c.1634T>G	NC_000012.11	g.21370189T>G
DYSF (HGNC:3097)	2				NM_006446.5	c.1738C>T	p.(Arg580*)	Pathogenic	7	NM_006446.5:c.1738C>T	NC_000012.11	g.21375289C>T
EIF2B2 (HGNC:3258)	2				NC_000012.11(NM_006446.5)	c.226+1G>A		Likely Pathogenic	1	NC_000012.11(NM_006446.5):c.226+1G>A	NC_000012.11	g.21325726G>A
ELAC2 (HGNC:14198)	2			SLCO1B1 (HGNC:10959) Total					10
ELP1 (HGNC:5959)	2			ABCC6 (HGNC:57)	NM_001171.6	c.1132C>T	p.(Gln378*)	Pathogenic	1	NM_001171.6:c.1132C>T	NC_000016.9	g.16295902G>A
EMC1 (HGNC:28957)	2				NM_001171.6	c.1256G>A	p.(Arg419Gln)	Pathogenic	1	NM_001171.6:c.1256G>A	NC_000016.9	g.16291960C>T
ENAM (HGNC:3344)	2				NM_001171.6	c.3340C>T	p.(Arg1114Cys)	Likely Pathogenic	1	NM_001171.6:c.3340C>T	NC_000016.9	g.16257016G>A
ENPP1 (HGNC:3356)	2				NM_001171.6	c.3413G>A	p.(Arg1138Gln)	Likely Pathogenic	1	NM_001171.6:c.3413G>A	NC_000016.9	g.16256943C>T
EPM2A (HGNC:3413)	2				NM_001171.6	c.3421C>T	p.(Arg1141*)	Pathogenic	2	NM_001171.6:c.3421C>T	NC_000016.9	g.16256935G>A
ERCC1 (HGNC:3433)	2				NC_000016.9(NM_001171.6)	c.3736-1G>A		Pathogenic	1	NC_000016.9(NM_001171.6):c.3736-1G>A	NC_000016.9	g.16251667C>T
ERCC2 (HGNC:3434)	2				NM_001171.6	c.3774dup	p.(Trp1259fs)	Pathogenic	1	NM_001171.6:c.3774dup	NC_000016.9	g.16251633dup
ERCC5 (HGNC:3437)	2				NM_001171.6	c.4198G>A	p.(Glu1400Lys)	Pathogenic	1	NM_001171.6:c.4198G>A	NC_000016.9	g.16248495C>T
ERCC6 (HGNC:3438)	2			ABCC6 (HGNC:57) Total					9
ESCO2 (HGNC:27230)	2			GNRHR (HGNC:4421)	NM_000406.3	c.317A>G	p.(Gln106Arg)	Pathogenic	7	NM_000406.3:c.317A>G	NC_000004.11	g.68619737T>C
EXOSC3 (HGNC:17944)	2				NM_000406.3	c.785G>A	p.(Arg262Gln)	Pathogenic	2	NM_000406.3:c.785G>A	NC_000004.11	g.68606400C>T
F12 (HGNC:3530)	2			GNRHR (HGNC:4421) Total					9
F13A1 (HGNC:3531)	2			SORD (HGNC:11184)	NM_003104.6	c.458C>A	p.(Ala153Asp)	Pathogenic	2	NM_003104.6:c.458C>A	NC_000015.9	g.45357501C>A
FANCC (HGNC:3584)	2				NM_003104.6	c.757del	p.(Ala253fs)	Pathogenic	7	NM_003104.6:c.757del	NC_000015.9	g.45361221del
FANCG (HGNC:3588)	2			SORD (HGNC:11184) Total					9
FANCI (HGNC:25568)	2			SLC26A4 (HGNC:8818)	NC_000007.13(NM_000441.2)	c.-3-2A>G		Pathogenic	1	NC_000007.13(NM_000441.2):c.-3-2A>G	NC_000007.13	g.107302082A>G
FAT4 (HGNC:23109)	2				NM_000441.2	c.1079C>T	p.(Ala360Val)	Pathogenic	1	NM_000441.2:c.1079C>T	NC_000007.13	g.107329575C>T
FBP1 (HGNC:3606)	2				NM_000441.2	c.1332del	p.(Leu445fs)	Pathogenic	1	NM_000441.2:c.1332del	NC_000007.13	g.107334916del
FBXL4 (HGNC:13601)	2				NM_000441.2	c.2145G>T	p.(Lys715Asn)	Likely Pathogenic	1	NM_000441.2:c.2145G>T	NC_000007.13	g.107350554G>T
FBXO7 (HGNC:13586)	2				NM_000441.2	c.2219G>T	p.(Gly740Val)	Likely Pathogenic	3	NM_000441.2:c.2219G>T	NC_000007.13	g.107350628G>T
FCSK (HGNC:29500)	2				NM_000441.2	c.554G>C	p.(Arg185Thr)	Pathogenic	1	NM_000441.2:c.554G>C	NC_000007.13	g.107314747G>C
FIG4 (HGNC:16873)	2				NM_000441.2	c.626G>T	p.(Gly209Val)	Pathogenic	1	NM_000441.2:c.626G>T	NC_000007.13	g.107315415G>T
FKBP14 (HGNC:18625)	2			SLC26A4 (HGNC:8818) Total					9
FLG2 (HGNC:33276)	2			PYGM (HGNC:9726)	NM_005609.4	c.1094C>T	p.(Ala365Val)	Likely Pathogenic	3	NM_005609.4:c.1094C>T	NC_000011.9	g.64521496G>A
GALNS (HGNC:4122)	2				NM_005609.4	c.1466C>G	p.(Pro489Arg)	Pathogenic	1	NM_005609.4:c.1466C>G	NC_000011.9	g.64520597G>C
GFM1 (HGNC:13780)	2				NM_005609.4	c.148C>T	p.(Arg50*)	Pathogenic	1	NM_005609.4:c.148C>T	NC_000011.9	g.64527223G>A
GGCX (HGNC:4247)	2				NC_000011.9(NM_005609.4)	c.2177+1G>A		Likely Pathogenic	1	NC_000011.9(NM_005609.4):c.2177+1G>A	NC_000011.9	g.64517847C>T
GPNMB (HGNC:4462)	2				NM_005609.4	c.280C>T	p.(Arg94Trp)	Pathogenic	1	NM_005609.4:c.280C>T	NC_000011.9	g.64526140G>A
GPR68 (HGNC:4519)	2				NM_005609.4	c.407dup	p.(Leu137fs)	Likely Pathogenic	1	NM_005609.4:c.407dup	NC_000011.9	g.64525930dup
GRM6 (HGNC:4598)	2				NC_000011.9(NM_005609.4)	c.425-26A>G		Likely Pathogenic	1	NC_000011.9(NM_005609.4):c.425-26A>G	NC_000011.9	g.64525847T>C
HMGCL (HGNC:5005)	2			PYGM (HGNC:9726) Total					9
HSD17B3 (HGNC:5212)	2			WARS2 (HGNC:12730)	NM_015836.4	c.37T>G	p.(Trp13Gly)	Pathogenic	8	NM_015836.4:c.37T>G	NC_000001.10	g.119683231A>C
IFNAR1 (HGNC:5432)	2				NM_015836.4	c.938A>T	p.(Lys313Met)	Pathogenic	1	NM_015836.4:c.938A>T	NC_000001.10	g.119575679T>A
INVS (HGNC:17870)	2			WARS2 (HGNC:12730) Total					9
IRAK4 (HGNC:17967)	2			SBDS (HGNC:19440)	NM_016038.4	c.184A>T	p.(Lys62*)	Pathogenic	2	NM_016038.4:c.184A>T	NC_000007.13	g.66459273T>A
ITGB4 (HGNC:6158)	2				NC_000007.13(NM_016038.4)	c.258+2T>C		Pathogenic	7	NC_000007.13(NM_016038.4):c.258+2T>C	NC_000007.13	g.66459197A>G
IVD (HGNC:6186)	2			SBDS (HGNC:19440) Total					9
KLKB1 (HGNC:6371)	2			TGM5 (HGNC:11781)	NM_201631.4	c.1664del	p.(Leu555fs)	Likely Pathogenic	1	NM_201631.4:c.1664del	NC_000015.9	g.43527717del
KYNU (HGNC:6469)	2				NM_201631.4	c.255del	p.(Ser86fs)	Likely Pathogenic	1	NM_201631.4:c.255del	NC_000015.9	g.43552434del
LARS2 (HGNC:17095)	2				NM_201631.4	c.337G>T	p.(Gly113Cys)	Pathogenic	7	NM_201631.4:c.337G>T	NC_000015.9	g.43552349C>A
LOXHD1 (HGNC:26521)	2			TGM5 (HGNC:11781) Total					9
LPIN1 (HGNC:13345)	2			CYP1B1 (HGNC:2597)	NM_000104.4	c.1022G>A	p.(Trp341*)	Likely Pathogenic	1	NM_000104.4:c.1022G>A	NC_000002.11	g.38301510C>T
LSS (HGNC:6708)	2				NM_000104.4	c.182G>A	p.(Gly61Glu)	Pathogenic	6	NM_000104.4:c.182G>A	NC_000002.11	g.38302350C>T
M1AP (HGNC:25183)	2				NM_000104.4	c.608A>G	p.(Asn203Ser)	Likely Pathogenic	1	NM_000104.4:c.608A>G	NC_000002.11	g.38301924T>C
MANBA (HGNC:6831)	2			CYP1B1 (HGNC:2597) Total					8
MCCC1 (HGNC:6936)	2			MCCC2 (HGNC:6937)	NM_022132.5	c.1015G>A	p.(Val339Met)	Pathogenic	8	NM_022132.5:c.1015G>A	NC_000005.9	g.70936845G>A
MCM9 (HGNC:21484)	2			MCCC2 (HGNC:6937) Total					8
MERTK (HGNC:7027)	2			SLC7A9 (HGNC:11067)	NM_014270.5	c.120G>A	p.(Val40Val)	Likely Pathogenic	1	NM_014270.5:c.120G>A	NC_000019.9	g.33355650C>T
MLC1 (HGNC:17082)	2				NM_014270.5	c.505_508del	p.(Ser169fs)	Likely Pathogenic	1	NM_014270.5:c.505_508del	NC_000019.9	g.33353464_33353467del
MLIP (HGNC:21355)	2				NM_014270.5	c.508G>A	p.(Val170Met)	Pathogenic	1	NM_014270.5:c.508G>A	NC_000019.9	g.33353463C>T
MMADHC (HGNC:25221)	2				NM_014270.5	c.544G>A	p.(Ala182Thr)	Likely Pathogenic	5	NM_014270.5:c.544G>A	NC_000019.9	g.33353427C>T
MMP9 (HGNC:7176)	2			SLC7A9 (HGNC:11067) Total					8
MPDZ (HGNC:7208)	2			ALDOB (HGNC:417)	NM_000035.4	c.1005C>G	p.(Asn335Lys)	Pathogenic	1	NM_000035.4:c.1005C>G	NC_000009.11	g.104184181G>C
MTHFR (HGNC:7436)	2				NM_000035.4	c.1013C>T	p.(Ala338Val)	Pathogenic	1	NM_000035.4:c.1013C>T	NC_000009.11	g.104184173G>A
MTRR (HGNC:7473)	2				NM_000035.4	c.448G>C	p.(Ala150Pro)	Pathogenic	4	NM_000035.4:c.448G>C	NC_000009.11	g.104189856C>G
MUSK (HGNC:7525)	2				NM_000035.4	c.524C>A	p.(Ala175Asp)	Pathogenic	1	NM_000035.4:c.524C>A	NC_000009.11	g.104189780G>T
MYO18B (HGNC:18150)	2			ALDOB (HGNC:417) Total					7
MYO3A (HGNC:7601)	2			CNGB3 (HGNC:2153)	NM_019098.5	c.1148del	p.(Thr383fs)	Pathogenic	3	NM_019098.5:c.1148del	NC_000008.10	g.87656009del
NAGA (HGNC:7631)	2				NM_019098.5	c.2011G>T	p.(Glu671* )	Likely Pathogenic	1	NM_019098.5:c.2011G>T	NC_000008.10	g.87591009C>A
NAGLU (HGNC:7632)	2				NM_019098.5	c.467C>T	p.(Ser156Phe)	Likely Pathogenic	1	NM_019098.5:c.467C>T	NC_000008.10	g.87683198G>A
NAXD (HGNC:25576)	2				NC_000008.10(NM_019098.5)	c.644-1G>C		Pathogenic	1	NC_000008.10(NM_019098.5):c.644-1G>C	NC_000008.10	g.87679362C>G
NDUFAF3 (HGNC:29918)	2				NM_019098.5	c.819_826del	p.(Arg274fs)	Pathogenic	1	NM_019098.5:c.819_826del	NC_000008.10	g.87679181_87679188del
NEK8 (HGNC:13387)	2			CNGB3 (HGNC:2153) Total					7
NGLY1 (HGNC:17646)	2			ACADVL (HGNC:92)	NM_000018.4	c.1076C>T	p.(Ala359Val)	Likely Pathogenic	1	NM_000018.4:c.1076C>T	NC_000017.10	g.7126183C>T
NMNAT1 (HGNC:17877)	2				NC_000017.10(NM_000018.4)	c.1182+1G>A		Pathogenic	1	NC_000017.10(NM_000018.4):c.1182+1G>A	NC_000017.10	g.7126557G>A
NR2E3 (HGNC:7974)	2				NM_000018.4	c.1684_1685del	p.(Gln562fs)	Likely Pathogenic	1	NM_000018.4:c.1684_1685del	NC_000017.10	g.7127966_7127967del
NUP93 (HGNC:28958)	2				NC_000017.10(NM_000018.4)	c.277+1G>A		Likely Pathogenic	1	NC_000017.10(NM_000018.4):c.277+1G>A	NC_000017.10	g.7123996G>A
ORC1 (HGNC:8487)	2				NM_000018.4	c.481G>A	p.(Ala161Thr)	Likely Pathogenic	1	NM_000018.4:c.481G>A	NC_000017.10	g.7124860G>A
ORC6 (HGNC:17151)	2				NM_000018.4	c.848T>C	p.(Val283Ala)	Pathogenic	1	NM_000018.4:c.848T>C	NC_000017.10	g.7125591T>C
OSGEP (HGNC:18028)	2				NM_000018.4	c.865G>A	p.(Gly289Arg)	Pathogenic	1	NM_000018.4:c.865G>A	NC_000017.10	g.7125608G>A
OTOG (HGNC:8516)	2			ACADVL (HGNC:92) Total					7
PAPSS2 (HGNC:8604)	2			CTH (HGNC:2501)	NM_001902.6	c.200C>T	p.(Thr67Ile)	Pathogenic	7	NM_001902.6:c.200C>T	NC_000001.10	g.70881670C>T
PCARE (HGNC:34383)	2			CTH (HGNC:2501) Total					7
PCDH12 (HGNC:8657)	2			COASY (HGNC:29932)	NM_025233.7	c.1015C>T	p.(Arg339*)	Likely Pathogenic	1	NM_025233.7:c.1015C>T	NC_000017.10	g.40716563C>T
PCDH15 (HGNC:14674)	2				NC_000017.10(NM_025233.7)	c.1237+1G>C		Likely Pathogenic	1	NC_000017.10(NM_025233.7):c.1237+1G>C	NC_000017.10	g.40716917G>C
PCK2 (HGNC:8725)	2				NM_025233.7	c.1403_1404dup	p.(Ile469fs)	Pathogenic	4	NM_025233.7:c.1403_1404dup	NC_000017.10	g.40717504_40717505dup
PGM1 (HGNC:8905)	2				NM_025233.7	c.90_96del	p.(Arg31fs)	Likely Pathogenic	1	NM_025233.7:c.90_96del	NC_000017.10	g.40714730_40714736del
PHGDH (HGNC:8923)	2			COASY (HGNC:29932) Total					7
PIGN (HGNC:8967)	2			CPT2 (HGNC:2330)	NM_000098.3	c.338C>T	p.(Ser113Leu)	Pathogenic	5	NM_000098.3:c.338C>T	NC_000001.10	g.53668099C>T
PIGT (HGNC:14938)	2				NM_000098.3	c.347G>A	p.(Trp116*)	Likely Pathogenic	1	NM_000098.3:c.347G>A	NC_000001.10	g.53675693G>A
PLD1 (HGNC:9067)	2				NM_000098.3	c.370C>T	p.(Arg124*)	Pathogenic	1	NM_000098.3:c.370C>T	NC_000001.10	g.53675716C>T
POMT2 (HGNC:19743)	2			CPT2 (HGNC:2330) Total					7
PREPL (HGNC:30228)	2			CEP290 (HGNC:29021)	NM_025114.4	c.1666del	p.(Ile556fs)	Pathogenic	1	NM_025114.4:c.1666del	NC_000012.11	g.88512314del
PROM1 (HGNC:9454)	2				NM_025114.4	c.254dup	p.(Asn85fs)	Likely Pathogenic	1	NM_025114.4:c.254dup	NC_000012.11	g.88532968dup
PSAT1 (HGNC:19129)	2				NM_025114.4	c.2742del	p.(Asn914fs)	Likely Pathogenic	1	NM_025114.4:c.2742del	NC_000012.11	g.88500527del
PTPRQ (HGNC:9679)	2				NM_025114.4	c.4723A>T	p.(Lys1575*)	Pathogenic	1	NM_025114.4:c.4723A>T	NC_000012.11	g.88477713T>A
RAPSN (HGNC:9863)	2				NM_025114.4	c.5344C>T	p.(Arg1782*)	Pathogenic	1	NM_025114.4:c.5344C>T	NC_000012.11	g.88472889G>A
RFXANK (HGNC:9987)	2				NM_025114.4	c.6604del	p.(Ile2202fs)	Pathogenic	1	NM_025114.4:c.6604del	NC_000012.11	g.88453721del
RMRP (HGNC:10031)	2				NC_000012.11(NM_025114.4)	c.6645+1G>A		Likely Pathogenic	1	NC_000012.11(NM_025114.4):c.6645+1G>A	NC_000012.11	g.88453674C>T
RNF216 (HGNC:21698)	2			CEP290 (HGNC:29021) Total					7
SCUBE3 (HGNC:13655)	2			EYS (HGNC:21555)	NC_000006.11(NM_001142800.2)	c.2137+1G>A		Likely Pathogenic	3	NC_000006.11(NM_001142800.2):c.2137+1G>A	NC_000006.11	g.65767506C>T
SDCCAG8 (HGNC:10671)	2				NC_000006.11(NM_001142800.2)	c.2259+1G>A		Likely Pathogenic	1	NC_000006.11(NM_001142800.2):c.2259+1G>A	NC_000006.11	g.65707474C>T
SEPSECS (HGNC:30605)	2				NC_000006.11(NM_001142800.2)	c.749-1G>C		Likely Pathogenic	1	NC_000006.11(NM_001142800.2):c.749-1G>C	NC_000006.11	g.66200601C>G
SERPINC1 (HGNC:775)	2				NM_001142800.2	c.9286_9295del	p.(Val3096fs)	Pathogenic	1	NM_001142800.2:c.9286_9295del	NC_000006.11	g.64430633_64430642del
SGCA (HGNC:10805)	2				NM_001142800.2	c.9317_9336del	p.(Thr3106fs)	Pathogenic	1	NM_001142800.2:c.9317_9336del	NC_000006.11	g.64430591_64430610del
SGSH (HGNC:10818)	2			EYS (HGNC:21555) Total					7
SLC27A4 (HGNC:10998)	2			OCA2 (HGNC:8101)	NM_000275.3	c.1327G>A	p.(Val443Ile)	Pathogenic	5	NM_000275.3:c.1327G>A	NC_000015.9	g.28230247C>T
SLC2A2 (HGNC:11006)	2				NM_000275.3	c.2360C>T	p.(Ala787Val)	Likely Pathogenic	1	NM_000275.3:c.2360C>T	NC_000015.9	g.28090177G>A
SLC34A1 (HGNC:11019)	2				NM_000275.3	c.668_669del	p.(Val223fs)	Likely Pathogenic	1	NM_000275.3:c.668_669del	NC_000015.9	g.28263682_28263683del
SLC34A3 (HGNC:20305)	2			OCA2 (HGNC:8101) Total					7
SLC45A2 (HGNC:16472)	2			OTOGL (HGNC:26901)	NM_001378609.3	c.1585C>T	p.(Gln529*)	Pathogenic	1	NM_001378609.3:c.1585C>T	NC_000012.11	g.80648963C>T
SLCO2A1 (HGNC:10955)	2				NC_000012.11(NM_001378609.3)	c.[1890-1G>T;5449C>T]	p.(Arg1817*)	Likely Pathogenic	1	NC_000012.11(NM_001378609.3):c.[1890-1G>T;5449C>T]
SLX4 (HGNC:23845)	2				NM_001378609.3	c.5014C>T	p.(Arg1672*)	Likely Pathogenic	1	NM_001378609.3:c.5014C>T	NC_000012.11	g.80733008C>T
SMPD1 (HGNC:11120)	2				NM_001378609.3	c.5648del	p.(Gly1883fs)	Likely Pathogenic	1	NM_001378609.3:c.5648del	NC_000012.11	g.80749570del
SPAG1 (HGNC:11212)	2				NM_001378609.3	c.6587del	p.(Met2196fs)	Likely Pathogenic	1	NM_001378609.3:c.6587del	NC_000012.11	g.80762061del
STK36 (HGNC:17209)	2				NM_001378609.3	c.975del	p.(Leu325fs)	Likely Pathogenic	1	NM_001378609.3:c.975del	NC_000012.11	g.80633142del
SZT2 (HGNC:29040)	2				NM_173591.3	c.4987C>T	p.(Arg1663*)	Likely Pathogenic	1	NM_173591.3:c.4987C>T	NC_000012.11	g.80733008C>T
TDRD9 (HGNC:20122)	2			OTOGL (HGNC:26901) Total					7
TG (HGNC:11764)	2			GYS2 (HGNC:4707)	NC_000012.11(NM_021957.4)	c.122-8_141del	p.(Val41fs)	Likely Pathogenic	1	NC_000012.11(NM_021957.4):c.122-8_141del	NC_000012.11	g.21733438_21733465del
TK2 (HGNC:11831)	2				NM_021957.4	c.1436C>A	p.(Pro479Gln)	Likely Pathogenic	1	NM_021957.4:c.1436C>A	NC_000012.11	g.21699391G>T
TMCO1 (HGNC:18188)	2				NM_021957.4	c.176G>A	p.(Trp59*)	Likely Pathogenic	1	NM_021957.4:c.176G>A	NC_000012.11	g.21733403C>T
TMPRSS3 (HGNC:11877)	2				NM_021957.4	c.439C>T	p.(Arg147*)	Likely Pathogenic	2	NM_021957.4:c.439C>T	NC_000012.11	g.21728856G>A
TOGARAM1 (HGNC:19959)	2				NM_021957.4	c.547C>T	p.(Gln183*)	Pathogenic	1	NM_021957.4:c.547C>T	NC_000012.11	g.21727209G>A
TPO (HGNC:12015)	2				NM_021957.4	c.574C>T	p.(Arg192*)	Likely Pathogenic	1	NM_021957.4:c.574C>T	NC_000012.11	g.21727182G>A
TPRN (HGNC:26894)	2			GYS2 (HGNC:4707) Total					7
TRDN (HGNC:12261)	2			RP1L1 (HGNC:15946)	NM_178857.6	c.326_327insT	p.(Lys111fs)	Likely Pathogenic	3	NM_178857.6:c.326_327insT	NC_000008.10	g.10480385_10480386insA
TRNT1 (HGNC:17341)	2				NM_178857.6	c.3413_3414del	p.(Lys1138fs)	Likely Pathogenic	1	NM_178857.6:c.3413_3414del	NC_000008.10	g.10468195_10468196del
TRPM1 (HGNC:7146)	2				NM_178857.6	c.5540_5541del	p.(Glu1847fs)	Likely Pathogenic	1	NM_178857.6:c.5540_5541del	NC_000008.10	g.10466069_10466070del
TSEN54 (HGNC:27561)	2				NM_178857.6	c.5821C>T	p.(Gln1941*)	Likely Pathogenic	1	NM_178857.6:c.5821C>T	NC_000008.10	g.10465787G>A
TUBGCP6 (HGNC:18127)	2				NM_178857.6	c.6118G>T	p.(Glu2040*)	Likely Pathogenic	1	NM_178857.6:c.6118G>T	NC_000008.10	g.10465490C>A
UBA5 (HGNC:23230)	2			RP1L1 (HGNC:15946) Total					7
VPS13A (HGNC:1908)	2			UPB1 (HGNC:16297)	NC_000022.10(NM_016327.3)	c.105-2A>G		Pathogenic	1	NC_000022.10(NM_016327.3):c.105-2A>G	NC_000022.10	g.24896073A>G
VPS33B (HGNC:12712)	2				NC_000022.10(NM_016327.3)	c.873+1G>A		Likely Pathogenic	1	NC_000022.10(NM_016327.3):c.873+1G>A	NC_000022.10	g.24916437G>A
WDR81 (HGNC:26600)	2				NC_000022.10(NM_016327.3)	c.917-1G>A		Pathogenic	5	NC_000022.10(NM_016327.3):c.917-1G>A	NC_000022.10	g.24919586G>A
ZNF335 (HGNC:15807)	2			UPB1 (HGNC:16297) Total					7
AAAS (HGNC:13666)	1			SLC22A5 (HGNC:10969)	NM_003060.4	c.-149G>A		Pathogenic	2	NM_003060.4:c.-149G>A	NC_000005.9	g.131705516G>A
AARS (HGNC:20)	1				NM_003060.4	c.364G>T	p.(Asp122Tyr)	Pathogenic	2	NM_003060.4:c.364G>T	NC_000005.9	g.131706028G>T
AARS2 (HGNC:21022)	1				NM_003060.4	c.424G>T	p.(Ala142Ser)	Pathogenic	1	NM_003060.4:c.424G>T	NC_000005.9	g.131714100G>T
ABCA12 (HGNC:14637)	1				NM_003060.4	c.51C>G	p.(Phe17Leu)	Pathogenic	1	NM_003060.4:c.51C>G	NC_000005.9	g.131705715C>G
ABCD4 (HGNC:68)	1				NM_003060.4	c.641C>T	p.(Ala214Val)	Likely Pathogenic	1	NM_003060.4:c.641C>T	NC_000005.9	g.131719982C>T
ABCG5 (HGNC:13886)	1			SLC22A5 (HGNC:10969) Total					7
ACP4 (HGNC:14376)	1			C8B (HGNC:1353)	NM_000066.4	c.1282C>T	p.(Arg428*)	Pathogenic	5	NM_000066.4:c.1282C>T	NC_000001.10	g.57406638G>A
ACY1 (HGNC:177)	1				NM_000066.4	c.850C>T	p.(Arg284Ter)	Pathogenic	1	NM_000066.4:c.850C>T	NC_000001.10	g.57415242G>A
ADA2 (HGNC:1839)	1			C8B (HGNC:1353) Total					6
ADAM17 (HGNC:195)	1			ERCC3 (HGNC:3435)	NM_000122.2	c.1762dup	p.(Glu588fs)	Likely Pathogenic	1	NM_000122.2:c.1762dup	NC_000002.11	g.128030510dup
ADAM9 (HGNC:216)	1				NM_000122.2	c.325C>T	p.(Arg109*)	Pathogenic	4	NM_000122.2:c.325C>T	NC_000002.11	g.128050332G>A
ADGRG1 (HGNC:4512)	1				NM_000122.2	c.710del	p.(Asp237fs)	Likely Pathogenic	1	NM_000122.2:c.710del	NC_000002.11	g.128047025del
ADGRV1 (HGNC:17416)	1			ERCC3 (HGNC:3435) Total					6
ADSL (HGNC:291)	1			ACSF3 (HGNC:27288)	NM_001243279.3	c.1411C>T	p.(Arg471Trp)	Likely Pathogenic	2	NM_001243279.3:c.1411C>T	NC_000016.9	g.89211719C>T
AGPAT2 (HGNC:325)	1				NM_001243279.3	c.1672C>T	p.(Arg558Trp)	Pathogenic	3	NM_001243279.3:c.1672C>T	NC_000016.9	g.89220556C>T
AGRN (HGNC:329)	1				NM_001243279.3	c.424C>T	p.(Gln142*)	Likely Pathogenic	1	NM_001243279.3:c.424C>T	NC_000016.9	g.89167513C>T
ALG1 (HGNC:18294)	1			ACSF3 (HGNC:27288) Total					6
ALG12 (HGNC:19358)	1			DNHD1 (HGNC:26532)	NM_144666.3	c.10517_10518insGGGAGAGGGACACACTC	p.(Pro3507fs)	Likely Pathogenic	1	NM_144666.3:c.10517_10518insGGGAGAGGGACACACTC	NC_000011.9	g.6585795_6585796insGGGAGAGGGACACACTC
ALG2 (HGNC:23159)	1				NM_144666.3	c.11871_11872del	p.(Trp3958fs)	Likely Pathogenic	1	NM_144666.3:c.11871_11872del	NC_000011.9	g.6588610_6588611del
ALG6 (HGNC:23157)	1				NC_000011.9(NM_144666.3)	c.1838-2_1838del	p.(Glu614fs)	Likely Pathogenic	1	NC_000011.9(NM_144666.3):c.1838-2_1838del	NC_000011.9	g.6549756_6549758del
ALMS1 (HGNC:428)	1				NM_144666.3	c.7681C>T	p.(Arg2561*)	Likely Pathogenic	1	NM_144666.3:c.7681C>T	NC_000011.9	g.6578206C>T
AMPD1 (HGNC:468)	1				NM_144666.3	c.8782C>T	p.(Arg2928*)	Likely Pathogenic	2	NM_144666.3:c.8782C>T	NC_000011.9	g.6579307C>T
AMT (HGNC:473)	1			DNHD1 (HGNC:26532) Total					6
ANTXR2 (HGNC:21732)	1			CAPN3 (HGNC:1480)	NM_000070.3	c.1298_1299del	p.(Val433fs)	Pathogenic	1	NM_000070.3:c.1298_1299del	NC_000015.9	g.42691794_42691795del
AP3B2 (HGNC:567)	1				NM_000070.3	c.1468C>T	p.(Arg490Trp)	Pathogenic	1	NM_000070.3:c.1468C>T	NC_000015.9	g.42693952C>T
AP4B1 (HGNC:572)	1				NM_000070.3	c.1699G>T	p.(Gly567Trp)	Pathogenic	1	NM_000070.3:c.1699G>T	NC_000015.9	g.42695154G>T
APOE (HGNC:613)	1				NM_000070.3	c.1715G>A	p.(Arg572Gln)	Pathogenic	1	NM_000070.3:c.1715G>A	NC_000015.9	g.42695170G>A
APRT (HGNC:626)	1				NM_000070.3	c.550del	p.(Thr184fs)	Pathogenic	2	NM_000070.3:c.550del	NC_000015.9	g.42680002del
APTX (HGNC:15984)	1			CAPN3 (HGNC:1480) Total					6
ARG1 (HGNC:663)	1			DNAH11 (HGNC:2942)	NM_001277115.2	c.1915C>T	p.(Gln639*)	Likely Pathogenic	1	NM_001277115.2:c.1915C>T	NC_000007.13	g.21628196C>T
ARHGEF18 (HGNC:17090)	1				NM_001277115.2	c.3055dup	p.(Arg1019fs)	Likely Pathogenic	1	NM_001277115.2:c.3055dup	NC_000007.13	g.21640348dup
ARL13B (HGNC:25419)	1				NM_001277115.2	c.4333C>T	p.(Arg1445*)	Likely Pathogenic	1	NM_001277115.2:c.4333C>T	NC_000007.13	g.21658796C>T
ARMC4 (HGNC:25583)	1				NM_001277115.2	c.5963del	p.(Ser1988fs)	Likely Pathogenic	1	NM_001277115.2:c.5963del	NC_000007.13	g.21730421del
ARMC9 (HGNC:20730)	1				NM_001277115.2	c.6244C>T	p.(Arg2082*)	Pathogenic	1	NM_001277115.2:c.6244C>T	NC_000007.13	g.21742391C>T
ARSG (HGNC:24102)	1				NC_000007.13(NM_001277115.2)	c.983-1G>T		Pathogenic	1	NC_000007.13(NM_001277115.2):c.983-1G>T	NC_000007.13	g.21603803G>T
ASAH1 (HGNC:735)	1			DNAH11 (HGNC:2942) Total					6
ASNS (HGNC:753)	1			ANO5 (HGNC:27337)	NM_213599.3	c.1664G>T	p.(Ser555Ile)	Likely Pathogenic	1	NM_213599.3:c.1664G>T	NC_000011.9	g.22283708G>T
ASPA (HGNC:756)	1				NC_000011.9(NM_213599.3)	c.1898+1G>A		Pathogenic	1	NC_000011.9(NM_213599.3):c.1898+1G>A	NC_000011.9	g.22284590G>A
ASPM (HGNC:19048)	1				NM_213599.3	c.692G>T	p.(Gly231Val)	Pathogenic	4	NM_213599.3:c.692G>T	NC_000011.9	g.22257752G>T
ATM (HGNC:795)	1			ANO5 (HGNC:27337) Total					6
ATP13A2 (HGNC:30213)	1			CYP24A1 (HGNC:2602)	NM_000782.5	c.1186C>T	p.(Arg396Trp)	Pathogenic	2	NM_000782.5:c.1186C>T	NC_000020.10	g.52774675G>A
B3GALNT2 (HGNC:28596)	1				NM_000782.5	c.1226T>C	p.(Leu409Ser)	Likely Pathogenic	2	NM_000782.5:c.1226T>C	NC_000020.10	g.52774635A>G
BBS12 (HGNC:26648)	1				NM_000782.5	c.1312_1320delinsTCAGTTTTTC	p.(Glu438SerfsTer11)	Likely Pathogenic	1	NM_000782.5:c.1312_1320delinsTCAGTTTTTC	NC_000020.10	g.52774041_52774049delinsGAAAAACTGA
BCS1L (HGNC:1020)	1				NM_000782.5	c.428_430del	p.(Glu143del)	Pathogenic	1	NM_000782.5:c.428_430del	NC_000020.10	g.52789470_52789472del
BEST1 (HGNC:12703)	1			CYP24A1 (HGNC:2602) Total					6
BLM (HGNC:1058)	1			CUBN (HGNC:2548)	NM_001081.4	c.4459C>T	p.(Arg1487*)	Likely Pathogenic	1	NM_001081.4:c.4459C>T	NC_000010.10	g.17026170G>A
BSCL2 (HGNC:15832)	1				NM_001081.4	c.8104del	p.(Ser2702fs)	Likely Pathogenic	1	NM_001081.4:c.8104del	NC_000010.10	g.16943418del
BTK (HGNC:1133)	1				NM_001081.4	c.9053A>C	p.(Tyr3018Ser)	Likely Pathogenic	4	NM_001081.4:c.9053A>C	NC_000010.10	g.16918949T>G
C1QBP (HGNC:1243)	1			CUBN (HGNC:2548) Total					6
C1QC (HGNC:1245)	1			MUTYH (HGNC:7527)	NM_001048174.2	c.1103G>A	p.(Gly368Asp)	Pathogenic	5	NM_001048174.2:c.1103G>A	NC_000001.10	g.45797228C>T
C5 (HGNC:1331)	1				NM_001048174.2	c.452A>G	p.(Tyr179Cys)	Pathogenic	1	NM_001048174.2:c.452A>G	NC_000001.10	g.45798475T>C
C8A (HGNC:1352)	1			MUTYH (HGNC:7527) Total					6
CA12 (HGNC:1371)	1			GDF1 (HGNC:4214)	NM_001492.6	c.1091T>C	p.(Met364Thr)	Likely Pathogenic	2	NM_001492.6:c.1091T>C	NC_000019.9	g.18979434A>G
CA5A (HGNC:1377)	1				NM_001492.6	c.681C>A	p.(Cys227*)	Pathogenic	3	NM_001492.6:c.681C>A	NC_000019.9	g.18979844G>T
CABP4 (HGNC:1386)	1				NM_001492.6	c.909dup	p.(Val304fs)	Likely Pathogenic	1	NM_001492.6:c.909dup	NC_000019.9	g.18979618dup
CAPN1 (HGNC:1476)	1			GDF1 (HGNC:4214) Total					6
CAPN15 (HGNC:11182)	1			FTCD (HGNC:3974)	NM_206965.2	c.1366dup	p.(Glu456fs)	Pathogenic	1	NM_206965.2:c.1366dup	NC_000021.8	g.47558500dup
CARD9 (HGNC:16391)	1				NM_206965.2	c.990dup	p.(Pro331fs)	Likely Pathogenic	1	NM_206965.2:c.990dup	NC_000021.8	g.47565842dup
CASQ2 (HGNC:1513)	1				NM_206965.2			Pathogenic	4
CCDC39 (HGNC:25244)	1			FTCD (HGNC:3974) Total					6
CCDC8 (HGNC:25367)	1			OTOA (HGNC:16378)	NM_144672.4	c.2359G>T	p.(Glu787*)	Pathogenic	6	NM_144672.4:c.2359G>T	NC_000016.9	g.21747639G>T
CD247 (HGNC:1677)	1			OTOA (HGNC:16378) Total					6
CD3E (HGNC:1674)	1			HOGA1 (HGNC:25155)	NM_138413.4	c.107C>T	p.(Ala36Val)	Likely Pathogenic	1	NM_138413.4:c.107C>T	NC_000010.10	g.99344567C>T
CDAN1 (HGNC:1713)	1				NM_138413.4	c.289C>T	p.(Arg97Cys)	Likely Pathogenic	1	NM_138413.4:c.289C>T	NC_000010.10	g.99358609C>T
CDK10 (HGNC:1770)	1				NC_000010.10(NM_138413.4)	c.700+5G>T		Pathogenic	2	NC_000010.10(NM_138413.4):c.700+5G>T	NC_000010.10	g.99359925G>T
CENPJ (HGNC:17272)	1				NM_138413.4	c.860G>T	p.(Gly287Val)	Pathogenic	1	NM_138413.4:c.860G>T	NC_000010.10	g.99371292G>T
CEP152 (HGNC:29298)	1				NM_138413.4	c.944_946del	p.(Glu315del)	Pathogenic	1	NM_138413.4:c.944_946del	NC_000010.10	g.99371376_99371378del
CEP78 (HGNC:25740)	1			HOGA1 (HGNC:25155) Total					6
CERS3 (HGNC:23752)	1			KIAA0586 (HGNC:19960)	NM_001329943.3	c.392del	p.(Arg131fs)	Pathogenic	6	NM_001329943.3:c.392del	NC_000014.8	g.58899157del
CFAP410 (HGNC:1260)	1			KIAA0586 (HGNC:19960) Total					6
CFAP53 (HGNC:26530)	1			TXNL4A (HGNC:30551)	NC_000018.9(NM_001305563.2)	c.-60-10913_-60-10880del		Likely Pathogenic	5	NC_000018.9(NM_001305563.2):c.-60-10913_-60-10880del	NC_000018.9	g.77748603_77748636del
CFAP69 (HGNC:26107)	1				NC_000018.9(NM_001305563.2)	c.-60-10936_-60-10903del		Likely Pathogenic	1	NC_000018.9(NM_001305563.2):c.-60-10936_-60-10903del	NC_000018.9	g.77748607_77748640del
CFI (HGNC:5394)	1			TXNL4A (HGNC:30551) Total					6
CHAT (HGNC:1912)	1			WDR66 (HGNC:28506)	NM_144668.6	c.186_187insAGGAGGAGGAGGAGAAA	p.(Glu63fs)	Likely Pathogenic	1	NM_144668.6:c.186_187insAGGAGGAGGAGGAGAAA	NC_000012.11	g.122359397_122359398insAGGAGGAGGAGGAGAAA
CHRNA3 (HGNC:1957)	1				NM_144668.6	c.196_197insAGAAAGGAGGAGG	p.(Gly66fs)	Likely Pathogenic	1	NM_144668.6:c.196_197insAGAAAGGAGGAGG	NC_000012.11	g.122359407_122359408insAGAAAGGAGGAGG
CHRND (HGNC:1965)	1				NM_144668.6	c.331G>T	p.(Glu111*)	Likely Pathogenic	3	NM_144668.6:c.331G>T	NC_000012.11	g.122359542G>T
CHRNE (HGNC:1966)	1				NM_144668.6	c.385C>T	p.(Gln129Ter)	Likely Pathogenic	1	NM_144668.6:c.385C>T	NC_000012.11	g.122361534C>T
CHST3 (HGNC:1971)	1			WDR66 (HGNC:28506) Total					6
CHST6 (HGNC:6938)	1			VWF (HGNC:12726)	NM_000552.5	c.2377C>T	p.(Gln793*)	Likely Pathogenic	1	NM_000552.5:c.2377C>T	NC_000012.11	g.6153522G>A
CIB1 (HGNC:16920)	1				NM_000552.5	c.2561G>A	p.(Arg854Gln)	Pathogenic	5	NM_000552.5:c.2561G>A	NC_000012.11	g.6143978C>T
CLCN2 (HGNC:2020)	1			VWF (HGNC:12726) Total					6
CLDN1 (HGNC:2032)	1			PKHD1 (HGNC:9016)	NM_138694.4	c.1397G>A	p.(Gly466Glu)	Likely Pathogenic	1	NM_138694.4:c.1397G>A	NC_000006.11	g.51923236C>T
CLDN14 (HGNC:2035)	1				NM_138694.4	c.2854G>A	p.(Gly952Arg)	Pathogenic	1	NM_138694.4:c.2854G>A	NC_000006.11	g.51907900C>T
CLDN16 (HGNC:2037)	1				NM_138694.4	c.3766del	p.(Gln1256fs)	Pathogenic	1	NM_138694.4:c.3766del	NC_000006.11	g.51890847del
CLN5 (HGNC:2076)	1				NM_138694.4	c.6359G>A	p.(Trp2120* )	Likely Pathogenic	1	NM_138694.4:c.6359G>A	NC_000006.11	g.51776728C>T
CNGA1 (HGNC:2148)	1				NM_138694.4	c.664A>G	p.(Ile222Val)	Pathogenic	1	NM_138694.4:c.664A>G	NC_000006.11	g.51935807T>C
CNGA3 (HGNC:2150)	1				NM_138694.4	c.6992T>A	p.(Ile2331Lys)	Likely Pathogenic	1	NM_138694.4:c.6992T>A	NC_000006.11	g.51768399A>T
CNNM4 (HGNC:105)	1			PKHD1 (HGNC:9016) Total					6
CNTN2 (HGNC:2172)	1			C7 (HGNC:1346)	NM_000587.4	c.1561C>A	p.(Arg521Ser)	Likely Pathogenic	3	NM_000587.4:c.1561C>A	NC_000005.9	g.40959622C>A
CNTNAP1 (HGNC:8011)	1				NC_000005.9(NM_000587.4)	c.2350+2T>C		Likely Pathogenic	1	NC_000005.9(NM_000587.4):c.2350+2T>C	NC_000005.9	g.40980013T>C
CNTNAP2 (HGNC:13830)	1				NC_000005.9(NM_000587.4)	c.281-1G>T		Likely Pathogenic	1	NC_000005.9(NM_000587.4):c.281-1G>T	NC_000005.9	g.40936439G>T
COG6 (HGNC:18621)	1			C7 (HGNC:1346) Total					5
COG8 (HGNC:18623)	1			DONSON (HGNC:2993)	NC_000021.8(NM_017613.4)	c.[1466A>C;786-33A>G;82A>C]		Likely Pathogenic	4	NC_000021.8(NM_017613.4):c.[1466A>C;786-33A>G;82A>C]
COL12A1 (HGNC:2188)	1				NM_017613.4	c.301C>T	p.(Gln101*)	Likely Pathogenic	1	NM_017613.4:c.301C>T	NC_000021.8	g.34960647G>A
COL4A3 (HGNC:2204)	1			DONSON (HGNC:2993) Total					5
COL6A3 (HGNC:2213)	1			DNAI1 (HGNC:2954)	NC_000009.11(NM_012144.4)	c.1063+1G>A		Likely Pathogenic	1	NC_000009.11(NM_012144.4):c.1063+1G>A	NC_000009.11	g.34501180G>A
COL9A1 (HGNC:2217)	1				NC_000009.11(NM_012144.4)	c.1818+1G>T		Pathogenic	1	NC_000009.11(NM_012144.4):c.1818+1G>T	NC_000009.11	g.34514738G>T
COL9A2 (HGNC:2218)	1				NC_000009.11(NM_012144.4)	c.389-1G>C		Pathogenic	1	NC_000009.11(NM_012144.4):c.389-1G>C	NC_000009.11	g.34490009G>C
COQ6 (HGNC:20233)	1				NC_000009.11(NM_012144.4)	c.48+2dup		Pathogenic	1	NC_000009.11(NM_012144.4):c.48+2dup	NC_000009.11	g.34459053dup
CPS1 (HGNC:2323)	1				NM_012144.4	c.530T>A	p.(Leu177*)	Likely Pathogenic	1	NM_012144.4:c.530T>A	NC_000009.11	g.34490395T>A
CRPPA (HGNC:37276)	1			DNAI1 (HGNC:2954) Total					5
CRYBB1 (HGNC:2397)	1			COL7A1 (HGNC:2214)	NM_000094.4	c.3942dup	p.(Asn1315fs)	Likely Pathogenic	1	NM_000094.4:c.3942dup	NC_000003.11	g.48622504dup
CSF1R (HGNC:2433)	1				NM_000094.4	c.4018C>T	p.(Arg1340*)	Pathogenic	1	NM_000094.4:c.4018C>T	NC_000003.11	g.48622196G>A
CSF3R (HGNC:2439)	1				NM_000094.4	c.6081dup	p.(Gly2028fs)	Pathogenic	1	NM_000094.4:c.6081dup	NC_000003.11	g.48612877dup
CSPP1 (HGNC:26193)	1				NM_000094.4	c.7344G>A	p.(Val2448Val)	Pathogenic	2	NM_000094.4:c.7344G>A	NC_000003.11	g.48608072C>T
CSTA (HGNC:2481)	1			COL7A1 (HGNC:2214) Total					5
CTSA (HGNC:9251)	1			DLD (HGNC:2898)	NM_000108.5	c.1123G>A	p.(Glu375Lys)	Pathogenic	1	NM_000108.5:c.1123G>A	NC_000007.13	g.107557794G>A
CTSC (HGNC:2528)	1				NM_000108.5	c.685G>T	p.(Gly229Cys)	Pathogenic	3	NM_000108.5:c.685G>T	NC_000007.13	g.107555951G>T
CUL7 (HGNC:21024)	1				NM_000108.5	c.821dup	p.(Leu274fs)	Likely Pathogenic	1	NM_000108.5:c.821dup	NC_000007.13	g.107556087dup
CYP11B2 (HGNC:2592)	1			DLD (HGNC:2898) Total					5
CYP27A1 (HGNC:2605)	1			ABCA3 (HGNC:33)	NM_001089.3	c.3115_3121dup	p.(Leu1041fs)	Likely Pathogenic	1	NM_001089.3:c.3115_3121dup	NC_000016.9	g.2336852_2336858dup
CYP4F22 (HGNC:26820)	1				NM_001089.3	c.838C>T	p.(Arg280Cys)	Likely Pathogenic	1	NM_001089.3:c.838C>T	NC_000016.9	g.2369617G>A
CYP7B1 (HGNC:2652)	1				NM_001089.3	c.875A>T	p.(Glu292Val)	Likely Pathogenic	3	NM_001089.3:c.875A>T	NC_000016.9	g.2367764T>A
DARS2 (HGNC:25538)	1			ABCA3 (HGNC:33) Total					5
DBH (HGNC:2689)	1			BRAT1 (HGNC:21701)	NM_152743.4	c.294dup	p.(Leu99fs)	Pathogenic	4	NM_152743.4:c.294dup	NC_000007.13	g.2584679dup
DCAF17 (HGNC:25784)	1				NM_152743.4	c.333_346del	p.(Ala112fs)	Likely Pathogenic	1	NM_152743.4:c.333_346del	NC_000007.13	g.2584632_2584645del
DCDC2 (HGNC:18141)	1			BRAT1 (HGNC:21701) Total					5
DDHD1 (HGNC:19714)	1			DNAH17 (HGNC:2946)	NM_173628.4	c.11793G>A	p.(Trp3931*)	Likely Pathogenic	1	NM_173628.4:c.11793G>A	NC_000017.10	g.76435184C>T
DDHD2 (HGNC:29106)	1				NM_173628.4	c.2182_2183del	p.(Lys728fs)	Likely Pathogenic	1	NM_173628.4:c.2182_2183del	NC_000017.10	g.76548884_76548885del
DDX11 (HGNC:2736)	1				NM_173628.4	c.2314C>T	p.(Arg772*)	Likely Pathogenic	1	NM_173628.4:c.2314C>T	NC_000017.10	g.76547694G>A
DEAF1 (HGNC:14677)	1				NM_173628.4	c.4502_4503dup	p.(Ile1502fs)	Likely Pathogenic	1	NM_173628.4:c.4502_4503dup	NC_000017.10	g.76503621_76503622dup
DHDDS (HGNC:20603)	1				NC_000017.10(NM_173628.4)	c.7752+2T>A		Likely Pathogenic	1	NC_000017.10(NM_173628.4):c.7752+2T>A	NC_000017.10	g.76476764A>T
DHPS (HGNC:2869)	1			DNAH17 (HGNC:2946) Total					5
DLL3 (HGNC:2909)	1			DNAH9 (HGNC:2953)	NM_001372.4	c.12406C>T	p.(Arg4136*)	Likely Pathogenic	1	NM_001372.4:c.12406C>T	NC_000017.10	g.11837305C>T
DMGDH (HGNC:24475)	1				NM_001372.4	c.1944T>G	p.(Tyr648*)	Likely Pathogenic	1	NM_001372.4:c.1944T>G	NC_000017.10	g.11547990T>G
DNA2 (HGNC:2939)	1				NM_001372.4	c.4030C>T	p.(Arg1344*)	Likely Pathogenic	1	NM_001372.4:c.4030C>T	NC_000017.10	g.11593169C>T
DNAAF1 (HGNC:30539)	1				NM_001372.4	c.4553_4569del	p.(Thr1518fs)	Likely Pathogenic	1	NM_001372.4:c.4553_4569del	NC_000017.10	g.11593692_11593708del
DNAAF3 (HGNC:30492)	1				NC_000017.10(NM_001372.4)	c.615-2A>G		Likely Pathogenic	1	NC_000017.10(NM_001372.4):c.615-2A>G	NC_000017.10	g.11513711A>G
DNAAF5 (HGNC:26013)	1			DNAH9 (HGNC:2953) Total					5
DNAH10 (HGNC:2941)	1			CCDC103 (HGNC:32700)	NM_213607.3	c.461A>C	p.(His154Pro)	Pathogenic	5	NM_213607.3:c.461A>C	NC_000017.10	g.42979917A>C
DNAJB2 (HGNC:5228)	1			CCDC103 (HGNC:32700) Total					5
DNAJC21 (HGNC:27030)	1			ACAD9 (HGNC:21497)	NM_014049.5	c.1168G>A	p.(Ala390Thr)	Pathogenic	1	NM_014049.5:c.1168G>A	NC_000003.11	g.128624982G>A
DNASE1L3 (HGNC:2959)	1				NM_014049.5	c.253C>T	p.(Arg85*)	Pathogenic	4	NM_014049.5:c.253C>T	NC_000003.11	g.128612406C>T
DNMT3B (HGNC:2979)	1			ACAD9 (HGNC:21497) Total					5
DOCK7 (HGNC:19190)	1			GPR179 (HGNC:31371)	NM_001004334.4	c.3049C>T	p.(Arg1017*)	Likely Pathogenic	1	NM_001004334.4:c.3049C>T	NC_000017.10	g.36486403G>A
DOK7 (HGNC:26594)	1				NM_001004334.4	c.3238C>T	p.(Gln1080*)	Likely Pathogenic	1	NM_001004334.4:c.3238C>T	NC_000017.10	g.36486214G>A
DPYS (HGNC:3013)	1				NM_001004334.4	c.3934_3935del	p.(Arg1312fs)	Likely Pathogenic	1	NM_001004334.4:c.3934_3935del	NC_000017.10	g.36485521_36485522del
DRAM2 (HGNC:28769)	1				NM_001004334.4	c.984del	p.(Ser329fs)	Pathogenic	2	NM_001004334.4:c.984del	NC_000017.10	g.36493526del
DSC3 (HGNC:3037)	1			GPR179 (HGNC:31371) Total					5
DSG4 (HGNC:21307)	1			MMP20 (HGNC:7167)	NM_004771.4	c.910G>A	p.(Ala304Thr)	Likely Pathogenic	4	NM_004771.4:c.910G>A	NC_000011.9	g.102477309C>T
DST (HGNC:1090)	1				NC_000011.9(NM_004771.4)	c.954-2A>T		Pathogenic	1	NC_000011.9(NM_004771.4):c.954-2A>T	NC_000011.9	g.102465490T>A
ECEL1 (HGNC:3147)	1			MMP20 (HGNC:7167) Total					5
ECHS1 (HGNC:3151)	1			MMUT (HGNC:7526)	NM_000255.4	c.1286A>G	p.(Tyr429Cys)	Likely Pathogenic	1	NM_000255.4:c.1286A>G	NC_000006.11	g.49419225T>C
EDAR (HGNC:2895)	1				NM_000255.4	c.2020C>T	p.(Leu674Phe)	Likely Pathogenic	1	NM_000255.4:c.2020C>T	NC_000006.11	g.49403273G>A
EIF2AK3 (HGNC:3255)	1				NM_000255.4	c.422C>T	p.(Ala141Val)	Likely Pathogenic	1	NM_000255.4:c.422C>T	NC_000006.11	g.49425735G>A
EIF2B5 (HGNC:3261)	1				NM_000255.4	c.454C>T	p.(Arg152*)	Pathogenic	1	NM_000255.4:c.454C>T	NC_000006.11	g.49425703G>A
ENO3 (HGNC:3354)	1				NM_000255.4	c.643G>A	p.(Gly215Ser)	Likely Pathogenic	1	NM_000255.4:c.643G>A	NC_000006.11	g.49425514C>T
ENTPD1 (HGNC:3363)	1			MMUT (HGNC:7526) Total					5
EPB42 (HGNC:3381)	1			OTOF (HGNC:8515)	NC_000002.11(NM_194248.3)	c.*18-1G>A		Likely Pathogenic	1	NC_000002.11(NM_194248.3):c.*18-1G>A	NC_000002.11	g.26681089C>T
EPCAM (HGNC:11529)	1				NM_194248.3	c.2485C>T	p.(Gln829*)	Pathogenic	1	NM_194248.3:c.2485C>T	NC_000002.11	g.26700078G>A
EPG5 (HGNC:29331)	1				NM_194248.3	c.4718T>C	p.(Ile1573Thr)	Likely Pathogenic	1	NM_194248.3:c.4718T>C	NC_000002.11	g.26688621A>G
ERCC4 (HGNC:3436)	1				NM_194248.3	c.5332G>T	p.(Val1778Phe)	Likely Pathogenic	1	NM_194248.3:c.5332G>T	NC_000002.11	g.26684765C>A
ERCC6L2 (HGNC:26922)	1				NM_194248.3	c.5749del	p.(Glu1917fs)	Likely Pathogenic	1	NM_194248.3:c.5749del	NC_000002.11	g.26683579del
ERCC8 (HGNC:3439)	1			OTOF (HGNC:8515) Total					5
ERLIN2 (HGNC:1356)	1			FARS2 (HGNC:21062)	NM_006567.5	c.1082C>T	p.(Pro361Leu)	Pathogenic	1	NM_006567.5:c.1082C>T	NC_000006.11	g.5613418C>T
EVC (HGNC:3497)	1				NM_006567.5	c.247dup	p.(His83fs)	Likely Pathogenic	1	NM_006567.5:c.247dup	NC_000006.11	g.5369050dup
EVC2 (HGNC:19747)	1				NM_006567.5	c.407C>A	p.(Pro136His)	Pathogenic	2	NM_006567.5:c.407C>A	NC_000006.11	g.5369210C>A
EXPH5 (HGNC:30578)	1				NM_006567.5	c.792del	p.(Asp265fs)	Pathogenic	1	NM_006567.5:c.792del	NC_000006.11	g.5431293del
F7 (HGNC:3544)	1			FARS2 (HGNC:21062) Total					5
FAM20A (HGNC:23015)	1			LAMA2 (HGNC:6482)	NM_000426.4	c.1084A>T	p.(Arg362*)	Likely Pathogenic	1	NM_000426.4:c.1084A>T	NC_000006.11	g.129475706A>T
FANCE (HGNC:3586)	1				NC_000006.11(NM_000426.4)	c.2538-1G>C		Likely Pathogenic	1	NC_000006.11(NM_000426.4):c.2538-1G>C	NC_000006.11	g.129608991G>C
FANCL (HGNC:20748)	1				NM_000426.4	c.2T>C	p.(Met1?)	Likely Pathogenic	1	NM_000426.4:c.2T>C	NC_000006.11	g.129204392T>C
FAR1 (HGNC:26222)	1				NM_000426.4	c.4645C>T	p.(Arg1549*)	Pathogenic	1	NM_000426.4:c.4645C>T	NC_000006.11	g.129674430C>T
FCN3 (HGNC:3625)	1				NM_000426.4	c.7147C>T	p.(Arg2383*)	Pathogenic	1	NM_000426.4:c.7147C>T	NC_000006.11	g.129785589C>T
FGD4 (HGNC:19125)	1			LAMA2 (HGNC:6482) Total					5
FKBP10 (HGNC:18169)	1			PARS2 (HGNC:30563)	NM_152268.4	c.1091C>G	p.(Pro364Arg)	Likely Pathogenic	5	NM_152268.4:c.1091C>G	NC_000001.10	g.55223744G>C
FKRP (HGNC:17997)	1			PARS2 (HGNC:30563) Total					5
FKTN (HGNC:3622)	1			FAH (HGNC:3579)	NC_000015.9(NM_000137.4)	c.554-1G>T		Pathogenic	1	NC_000015.9(NM_000137.4):c.554-1G>T	NC_000015.9	g.80460605G>T
FLAD1 (HGNC:24671)	1				NM_000137.4	c.709C>T	p.(Arg237*)	Pathogenic	1	NM_000137.4:c.709C>T	NC_000015.9	g.80465358C>T
FMN2 (HGNC:14074)	1				NM_000137.4	c.782C>T	p.(Pro261Leu)	Pathogenic	3	NM_000137.4:c.782C>T	NC_000015.9	g.80465431C>T
FOLR1 (HGNC:3791)	1			FAH (HGNC:3579) Total					5
FOXRED1 (HGNC:26927)	1			G6PC (HGNC:4056)	NM_000151.4	c.247C>T	p.(Arg83Cys)	Pathogenic	3	NM_000151.4:c.247C>T	NC_000017.10	g.41055964C>T
FREM1 (HGNC:23399)	1				NM_000151.4	c.379_380dup	p.(Tyr128fs)	Pathogenic	1	NM_000151.4:c.379_380dup	NC_000017.10	g.41059578_41059579dup
FREM2 (HGNC:25396)	1				NM_000151.4	c.562G>C	p.(Gly188Arg)	Pathogenic	1	NM_000151.4:c.562G>C	NC_000017.10	g.41061435G>C
FSHR (HGNC:3969)	1			G6PC (HGNC:4056) Total					5
FSIP2 (HGNC:21675)	1			NPHS2 (HGNC:13394)	NM_014625.4	c.413G>A	p.(Arg138Gln)	Pathogenic	1	NM_014625.4:c.413G>A	NC_000001.10	g.179530462C>T
G6PC3 (HGNC:24861)	1				NM_014625.4	c.538G>A	p.(Val180Met)	Pathogenic	1	NM_014625.4:c.538G>A	NC_000001.10	g.179526362C>T
GALE (HGNC:4116)	1				NM_014625.4	c.868G>A	p.(Val290Met)	Pathogenic	2	NM_014625.4:c.868G>A	NC_000001.10	g.179521743C>T
GALK1 (HGNC:4118)	1				NM_014625.4	c.871C>T	p.(Arg291Trp)	Pathogenic	1	NM_014625.4:c.871C>T	NC_000001.10	g.179521740G>A
GJC2 (HGNC:17494)	1			NPHS2 (HGNC:13394) Total					5
GLB1 (HGNC:4298)	1			FRAS1 (HGNC:19185)	NC_000004.11(NM_025074.7)	c.11446-1G>A		Likely Pathogenic	1	NC_000004.11(NM_025074.7):c.11446-1G>A	NC_000004.11	g.79461684G>A
GNE (HGNC:23657)	1				NM_025074.7	c.449del	p.(Pro150fs)	Likely Pathogenic	1	NM_025074.7:c.449del	NC_000004.11	g.79173685del
GNPTAB (HGNC:29670)	1				NC_000004.11(NM_025074.7)	c.4843+2T>C		Likely Pathogenic	1	NC_000004.11(NM_025074.7):c.4843+2T>C	NC_000004.11	g.79350382T>C
GORAB (HGNC:25676)	1				NM_025074.7	c.5574dup	p.(Ala1859fs)	Likely Pathogenic	1	NM_025074.7:c.5574dup	NC_000004.11	g.79362360dup
GOSR2 (HGNC:4431)	1				NM_025074.7	c.6963_6964dup	p.(Val2322fs)	Pathogenic	1	NM_025074.7:c.6963_6964dup	NC_000004.11	g.79385671_79385672dup
GP6 (HGNC:14388)	1			FRAS1 (HGNC:19185) Total					5
GPAA1 (HGNC:4446)	1			NPC1 (HGNC:7897)	NC_000018.9(NM_000271.5)	c.1947+5G>C		Likely Pathogenic	1	NC_000018.9(NM_000271.5):c.1947+5G>C	NC_000018.9	g.21124919C>G
GPD1 (HGNC:4455)	1				NM_000271.5	c.2196dup	p.(Pro733fs)	Likely Pathogenic	1	NM_000271.5:c.2196dup	NC_000018.9	g.21123468dup
GPI (HGNC:4458)	1				NM_000271.5	c.3182T>C	p.(Ile1061Thr)	Pathogenic	1	NM_000271.5:c.3182T>C	NC_000018.9	g.21116700A>G
GPSM2 (HGNC:29501)	1				NM_000271.5	c.3742_3745del	p.(Leu1248fs)	Likely Pathogenic	2	NM_000271.5:c.3742_3745del	NC_000018.9	g.21113329_21113332del
GPT2 (HGNC:18062)	1			NPC1 (HGNC:7897) Total					5
GUCY1A1 (HGNC:4685)	1			NEB (HGNC:7720)	NM_001164508.2	c.23989C>T	p.(Arg7997*)	Pathogenic	1	NM_001164508.2:c.23989C>T	NC_000002.11	g.152357937G>A
GUCY2C (HGNC:4688)	1				NM_001164508.2	c.24267_24270del	p.(Arg8090fs)	Pathogenic	1	NM_001164508.2:c.24267_24270del	NC_000002.11	g.152354172_152354175del
GYG1 (HGNC:4699)	1				NC_000002.11(NM_001164508.2)	c.24673-2A>G		Likely Pathogenic	1	NC_000002.11(NM_001164508.2):c.24673-2A>G	NC_000002.11	g.152349961T>C
HADHA (HGNC:4801)	1				NC_000002.11(NM_001164508.2)	c.5032-1del		Likely Pathogenic	1	NC_000002.11(NM_001164508.2):c.5032-1del	NC_000002.11	g.152522054del
HELLS (HGNC:4861)	1				NC_000002.11(NM_001164508.2)	c.23742+2T>C		Likely Pathogenic	1	NC_000002.11(NM_001164508.2):c.23742+2T>C	NC_000002.11	g.152361990A>G
HGSNAT (HGNC:26527)	1			NEB (HGNC:7720) Total					5
HIBCH (HGNC:4908)	1			RPGRIP1 (HGNC:13436)	NM_020366.4	c.1111C>T	p.(Arg371*)	Pathogenic	1	NM_020366.4:c.1111C>T	NC_000014.8	g.21780625C>T
HLCS (HGNC:4976)	1				NM_020366.4	c.1792C>T	p.(Arg598*)	Likely Pathogenic	1	NM_020366.4:c.1792C>T	NC_000014.8	g.21792806C>T
HPS5 (HGNC:17022)	1				NC_000014.8(NM_020366.4)	c.2367+23del		Likely Pathogenic	1	NC_000014.8(NM_020366.4):c.2367+23del	NC_000014.8	g.21793565del
HYAL1 (HGNC:5320)	1				NM_020366.4	c.2440C>T	p.(Arg814*)	Pathogenic	1	NM_020366.4:c.2440C>T	NC_000014.8	g.21794062C>T
HYDIN (HGNC:19368)	1				NM_020366.4	c.2718dup	p.(Asn907fs)	Likely Pathogenic	1	NM_020366.4:c.2718dup	NC_000014.8	g.21795789dup
HYLS1 (HGNC:26558)	1			RPGRIP1 (HGNC:13436) Total					5
IARS (HGNC:5330)	1			SUGCT (HGNC:16001)	NM_001193313.2	c.985C>T	p.(Arg329Trp)	Likely Pathogenic	5	NM_001193313.2:c.985C>T	NC_000007.13	g.40498796C>T
IFIH1 (HGNC:18873)	1			SUGCT (HGNC:16001) Total					5
IFNAR2 (HGNC:5433)	1			RNASEH2B (HGNC:25671)	NM_024570.4	c.529G>A	p.(Ala177Thr)	Pathogenic	5	NM_024570.4:c.529G>A	NC_000013.10	g.51519581G>A
IFT122 (HGNC:13556)	1			RNASEH2B (HGNC:25671) Total					5
IFT74 (HGNC:21424)	1			TMEM67 (HGNC:28396)	NM_153704.6	c.1843T>C	p.(Cys615Arg)	Pathogenic	1	NM_153704.6:c.1843T>C	NC_000008.10	g.94808198T>C
IFT81 (HGNC:14313)	1				NC_000008.10(NM_153704.6)	c.224-2del		Likely Pathogenic	1	NC_000008.10(NM_153704.6):c.224-2del	NC_000008.10	g.94768004del
IKBKB (HGNC:5960)	1				NC_000008.10(NM_153704.6)	c.2242-2A>T		Likely Pathogenic	1	NC_000008.10(NM_153704.6):c.2242-2A>T	NC_000008.10	g.94815830A>T
IL12B (HGNC:5970)	1				NM_153704.6	c.2498T>C	p.(Ile833Thr)	Pathogenic	1	NM_153704.6:c.2498T>C	NC_000008.10	g.94821126T>C
IL17RA (HGNC:5985)	1				NM_153704.6	c.622A>T	p.(Arg208*)	Pathogenic	1	NM_153704.6:c.622A>T	NC_000008.10	g.94777845A>T
IL17RC (HGNC:18358)	1			TMEM67 (HGNC:28396) Total					5
IL6ST (HGNC:6021)	1			SPATA5L1 (HGNC:28762)	NM_024063.3	c.1398T>G	p.(Ile466Met)	Pathogenic	1	NM_024063.3:c.1398T>G	NC_000015.9	g.45702692T>G
IMPG2 (HGNC:18362)	1				NM_024063.3	c.527G>T	p.(Gly176Val)	Likely Pathogenic	2	NM_024063.3:c.527G>T	NC_000015.9	g.45695154G>T
INPP5E (HGNC:21474)	1				NM_024063.3	c.606_619dup	p.(Glu207fs)	Likely Pathogenic	2	NM_024063.3:c.606_619dup	NC_000015.9	g.45695233_45695246dup
INPPL1 (HGNC:6080)	1			SPATA5L1 (HGNC:28762) Total					5
INTS1 (HGNC:24555)	1			WFS1 (HGNC:12762)	NM_006005.3	c.1230_1233del	p.(Val412fs)	Pathogenic	1	NM_006005.3:c.1230_1233del	NC_000004.11	g.6302752_6302755del
IQCB1 (HGNC:28949)	1				NM_006005.3	c.124C>T	p.(Arg42*)	Likely Pathogenic	1	NM_006005.3:c.124C>T	NC_000004.11	g.6279306C>T
ITK (HGNC:6171)	1				NM_006005.3	c.1672C>T	p.(Arg558Cys)	Likely Pathogenic	1	NM_006005.3:c.1672C>T	NC_000004.11	g.6303194C>T
ITPA (HGNC:6176)	1				NM_006005.3	c.1922C>A	p.(Thr641Lys)	Likely Pathogenic	1	NM_006005.3:c.1922C>A	NC_000004.11	g.6303444C>A
KCNJ1 (HGNC:6255)	1				NM_006005.3	c.409_424dup	p.(Val142fs)	Pathogenic	1	NM_006005.3:c.409_424dup	NC_000004.11	g.6290807_6290822dup
KCNV2 (HGNC:19698)	1			WFS1 (HGNC:12762) Total					5
KCTD7 (HGNC:21957)	1			VPS13B (HGNC:2183)	NM_017890.4	c.4246C>T	p.(Arg1416*)	Likely Pathogenic	1	NM_017890.4:c.4246C>T	NC_000008.10	g.100520086C>T
KIAA0556 (HGNC:29068)	1				NM_152564.5	c.11236del	p.(Asp3746fs)	Likely Pathogenic	1	NM_152564.5:c.11236del	NC_000008.10	g.100880537del
KIF14 (HGNC:19181)	1				NM_152564.5	c.11839_11842del	p.(Ser3947fs)	Likely Pathogenic	2	NM_152564.5:c.11839_11842del	NC_000008.10	g.100887739_100887742del
KIF1BP (HGNC:23419)	1				NM_152564.5	c.8029del	p.(Ile2677fs)	Likely Pathogenic	1	NM_152564.5:c.8029del	NC_000008.10	g.100821690del
KISS1R (HGNC:4510)	1			VPS13B (HGNC:2183) Total					5
KLHL40 (HGNC:30372)	1			TRIOBP (HGNC:17009)	NM_001039141.3	c.3854_3855del	p.(Arg1285fs)	Likely Pathogenic	1	NM_001039141.3:c.3854_3855del	NC_000022.10	g.38122417_38122418del
KNL1 (HGNC:24054)	1				NM_001039141.3	c.4320_4321del	p.(His1440fs)	Likely Pathogenic	1	NM_001039141.3:c.4320_4321del	NC_000022.10	g.38130663_38130664del
KRT14 (HGNC:6416)	1				NM_001039141.3	c.4640dup	p.(Tyr1547fs)	Likely Pathogenic	1	NM_001039141.3:c.4640dup	NC_000022.10	g.38130983dup
LAMA3 (HGNC:6483)	1				NM_001039141.3	c.5014G>T	p.(Gly1672*)	Pathogenic	1	NM_001039141.3:c.5014G>T	NC_000022.10	g.38131357G>T
LAMB1 (HGNC:6486)	1				NM_001039141.3	c.757C>T	p.(Arg253*)	Likely Pathogenic	1	NM_001039141.3:c.757C>T	NC_000022.10	g.38119320C>T
LAMB3 (HGNC:6490)	1			TRIOBP (HGNC:17009) Total					5
LARP7 (HGNC:24912)	1			RECQL4 (HGNC:9949)	NM_004260.4	c.2269C>T	p.(Gln757*)	Pathogenic	1	NM_004260.4:c.2269C>T	NC_000008.10	g.145738796G>A
LARS (HGNC:6512)	1				NM_004260.4	c.3072del	p.(Val1026fs)	Likely Pathogenic	4	NM_004260.4:c.3072del	NC_000008.10	g.145737691del
LCAT (HGNC:6522)	1			RECQL4 (HGNC:9949) Total					5
LCK (HGNC:6524)	1			SI (HGNC:10856)	NM_001041.4	c.1730T>G	p.(Val577Gly)	Likely Pathogenic	3	NM_001041.4:c.1730T>G	NC_000003.11	g.164764786A>C
LEPR (HGNC:6554)	1				NM_001041.4	c.3218G>A	p.(Gly1073Asp)	Likely Pathogenic	2	NM_001041.4:c.3218G>A	NC_000003.11	g.164739053C>T
LGI4 (HGNC:18712)	1			SI (HGNC:10856) Total					5
LHCGR (HGNC:6585)	1			POLR3A (HGNC:30074)	NC_000010.10(NM_007055.4)	c.1909+22G>A		Pathogenic	3	NC_000010.10(NM_007055.4):c.1909+22G>A	NC_000010.10	g.79769273C>T
LIFR (HGNC:6597)	1				NM_007055.4	c.2747del	p.(Asp916fs)	Likely Pathogenic	1	NM_007055.4:c.2747del	NC_000010.10	g.79752995del
LIG4 (HGNC:6601)	1				NM_007055.4	c.3716_3717del	p.(His1239fs)	Likely Pathogenic	1	NM_007055.4:c.3716_3717del	NC_000010.10	g.79741959_79741960del
LIPE (HGNC:6621)	1			POLR3A (HGNC:30074) Total					5
LMBRD1 (HGNC:23038)	1			TTN (HGNC:12403)	NM_001267550.2	c.1669C>T	p.(Gln557*)	Likely Pathogenic	1	NM_001267550.2:c.1669C>T	NC_000002.11	g.179655566G>A
LMF1 (HGNC:14154)	1				NM_001267550.2	c.22789_22790del	p.(Met7597fs)	Likely Pathogenic	1	NM_001267550.2:c.22789_22790del	NC_000002.11	g.179586600_179586601del
LPAR6 (HGNC:15520)	1				NM_001267550.2	c.29245C>T	p.(Gln9749*)	Likely Pathogenic	1	NM_001267550.2:c.29245C>T	NC_000002.11	g.179571356G>A
LPL (HGNC:6677)	1				NC_000002.11(NM_001267550.2)	c.38122+2T>C		Likely Pathogenic	1	NC_000002.11(NM_001267550.2):c.38122+2T>C	NC_000002.11	g.179519637A>G
LRSAM1 (HGNC:25135)	1				NM_001267550.2	c.9577C>T	p.(Arg3193*)	Likely Pathogenic	1	NM_001267550.2:c.9577C>T	NC_000002.11	g.179631234G>A
LTBP2 (HGNC:6715)	1			TTN (HGNC:12403) Total					5
MAK (HGNC:6816)	1			VARS2 (HGNC:21642)	NM_020442.6	c.1168G>A	p.(Ala390Thr)	Likely Pathogenic	2	NM_020442.6:c.1168G>A	NC_000006.11	g.30887868G>A
MAN2B1 (HGNC:6826)	1				NM_020442.6	c.1834_1835del	p.(Leu612fs)	Likely Pathogenic	1	NM_020442.6:c.1834_1835del	NC_000006.11	g.30889920_30889921del
MAPKBP1 (HGNC:29536)	1				NM_020442.6	c.251_270del	p.(Tyr84TrpfsTer2)	Likely Pathogenic	1	NM_020442.6:c.251_270del	NC_000006.11	g.30882982_30883001del
MARS2 (HGNC:25133)	1				NC_000006.11(NM_020442.6)	c.2785+1G>A		Likely Pathogenic	1	NC_000006.11(NM_020442.6):c.2785+1G>A	NC_000006.11	g.30893163G>A
MARVELD2 (HGNC:26401)	1			VARS2 (HGNC:21642) Total					5
MC2R (HGNC:6930)	1			SCO2 (HGNC:10604)	NM_005138.3	c.135_136del	p.(Glu45fs)	Likely Pathogenic	2	NM_005138.3:c.135_136del	NC_000022.10	g.50962708_50962709del
MCM3AP (HGNC:6946)	1				NM_005138.3	c.157C>T	p.(Gln53*)	Pathogenic	1	NM_005138.3:c.157C>T	NC_000022.10	g.50962684G>A
MCOLN1 (HGNC:13356)	1				NM_005138.3	c.418G>A	p.(Glu140Lys)	Pathogenic	2	NM_005138.3:c.418G>A	NC_000022.10	g.50962423C>T
MECR (HGNC:19691)	1			SCO2 (HGNC:10604) Total					5
MED25 (HGNC:28845)	1			ADA (HGNC:186)	NC_000020.10(NM_000022.4)	c.218+1G>A		Likely Pathogenic	1	NC_000020.10(NM_000022.4):c.218+1G>A	NC_000020.10	g.43257687C>T
MEGF10 (HGNC:29634)	1				NM_000022.4	c.43C>G	p.(His15Asp)	Pathogenic	1	NM_000022.4:c.43C>G	NC_000020.10	g.43264920G>C
MEOX1 (HGNC:7013)	1				NM_000022.4	c.454C>A	p.(Leu152Met)	Likely Pathogenic	1	NM_000022.4:c.454C>A	NC_000020.10	g.43254234G>T
MESP2 (HGNC:29659)	1				NM_000022.4	c.58G>A	p.(Gly20Arg)	Likely Pathogenic	1	NM_000022.4:c.58G>A	NC_000020.10	g.43264905C>T
MKKS (HGNC:7108)	1			ADA (HGNC:186) Total					4
MKS1 (HGNC:7121)	1			ASS1 (HGNC:758)	NM_054012.4	c.1075T>C	p.(Tyr359His)	Likely Pathogenic	1	NM_054012.4:c.1075T>C	NC_000009.11	g.133370358T>C
MLPH (HGNC:29643)	1				NM_054012.4	c.1168G>A	p.(Gly390Arg)	Pathogenic	2	NM_054012.4:c.1168G>A	NC_000009.11	g.133374932G>A
MMAA (HGNC:18871)	1				NM_054012.4	c.787G>A	p.(Val263Met)	Pathogenic	1	NM_054012.4:c.787G>A	NC_000009.11	g.133355785G>A
MMAB (HGNC:19331)	1			ASS1 (HGNC:758) Total					4
MME (HGNC:7154)	1			BCKDHB (HGNC:987)	NM_183050.4	c.1016C>T	p.(Ser339Leu)	Pathogenic	1	NM_183050.4:c.1016C>T	NC_000006.11	g.80982916C>T
MMP2 (HGNC:7166)	1				NM_183050.4	c.799C>T	p.(Gln267*)	Pathogenic	2	NM_183050.4:c.799C>T	NC_000006.11	g.80910707C>T
MMP21 (HGNC:14357)	1				NM_183050.4	c.832G>A	p.(Gly278Ser)	Pathogenic	1	NM_183050.4:c.832G>A	NC_000006.11	g.80910740G>A
MNS1 (HGNC:29636)	1			BCKDHB (HGNC:987) Total					4
MOCOS (HGNC:18234)	1			DHTKD1 (HGNC:23537)	NM_018706.7	c.2185G>A	p.(Gly729Arg)	Likely Pathogenic	4	NM_018706.7:c.2185G>A	NC_000010.10	g.12154929G>A
MOCS1 (HGNC:7190)	1			DHTKD1 (HGNC:23537) Total					4
MOGS (HGNC:24862)	1			ALPL (HGNC:438)	NM_000478.6	c.1103C>T	p.(Ser368Leu)	Likely Pathogenic	1	NM_000478.6:c.1103C>T	NC_000001.10	g.21902331C>T
MPV17 (HGNC:7224)	1				NM_000478.6	c.526G>A	p.(Ala176Thr)	Pathogenic	1	NM_000478.6:c.526G>A	NC_000001.10	g.21890587G>A
MRE11 (HGNC:7230)	1				NM_000478.6	c.571G>A	p.(Glu191Lys)	Pathogenic	2	NM_000478.6:c.571G>A	NC_000001.10	g.21890632G>A
MRPS22 (HGNC:14508)	1			ALPL (HGNC:438) Total					4
MSH3 (HGNC:7326)	1			EIF3F (HGNC:3275)	NM_003754.3	c.694T>G	p.(Phe232Val)	Likely Pathogenic	4	NM_003754.3:c.694T>G	NC_000011.9	g.8016013T>G
MTFMT (HGNC:29666)	1			EIF3F (HGNC:3275) Total					4
MTHFD1 (HGNC:7432)	1			DNAH8 (HGNC:2952)	NM_001206927.2	c.12536del	p.(Val4179fs)	Likely Pathogenic	1	NM_001206927.2:c.12536del	NC_000006.11	g.38941447del
MYH2 (HGNC:7572)	1				NC_000006.11(NM_001206927.2)	c.2664+2T>C		Likely Pathogenic	1	NC_000006.11(NM_001206927.2):c.2664+2T>C	NC_000006.11	g.38757661T>C
MYO5B (HGNC:7603)	1				NM_001206927.2	c.3268C>T	p.(Arg1090*)	Likely Pathogenic	1	NM_001206927.2:c.3268C>T	NC_000006.11	g.38781840C>T
MYO7A (HGNC:7606)	1				NM_001206927.2	c.3483_3489del	p.(Thr1162fs)	Likely Pathogenic	1	NM_001206927.2:c.3483_3489del	NC_000006.11	g.38783393_38783399del
MYPN (HGNC:23246)	1			DNAH8 (HGNC:2952) Total					4
NADSYN1 (HGNC:29832)	1			CCBE1 (HGNC:29426)	NM_133459.4	c.472C>T	p.(Arg158Cys)	Likely Pathogenic	3	NM_133459.4:c.472C>T	NC_000018.9	g.57134052G>A
NAGS (HGNC:17996)	1				NC_000018.9(NM_133459.4)	c.916-2A>G		Likely Pathogenic	1	NC_000018.9(NM_133459.4):c.916-2A>G	NC_000018.9	g.57106812T>C
NARS (HGNC:7643)	1			CCBE1 (HGNC:29426) Total					4
NARS2 (HGNC:26274)	1			ATP2A1 (HGNC:811)	NM_004320.6	c.100G>T	p.(Glu34*)	Pathogenic	1	NM_004320.6:c.100G>T	NC_000016.9	g.28890092G>T
NBAS (HGNC:15625)	1				NC_000002.11(NM_000784.4)	c.1184+1G>A		Likely Pathogenic	1	NC_000002.11(NM_000784.4):c.1184+1G>A	NC_000002.11	g.219678911G>A
NBEAL2 (HGNC:31928)	1				NM_004320.6	c.2865del	p.(Met955fs)	Likely Pathogenic	1	NM_004320.6:c.2865del	NC_000016.9	g.28914646del
NBN (HGNC:7652)	1				NC_000016.9(NM_004320.6)	c.324+1G>A		Likely Pathogenic	1	NC_000016.9(NM_004320.6):c.324+1G>A	NC_000016.9	g.28892341G>A
NCAPD2 (HGNC:24305)	1			ATP2A1 (HGNC:811) Total					4
NDUFAF1 (HGNC:18828)	1			CYP11A1 (HGNC:2590)	NC_000015.9(NM_000781.3)	c.270-1G>C		Likely Pathogenic	1	NC_000015.9(NM_000781.3):c.270-1G>C	NC_000015.9	g.74640397C>G
NDUFAF5 (HGNC:15899)	1				NM_000781.3	c.940G>A	p.(Glu314Lys)	Likely Pathogenic	3	NM_000781.3:c.940G>A	NC_000015.9	g.74635368C>T
NDUFAF6 (HGNC:28625)	1			CYP11A1 (HGNC:2590) Total					4
NDUFB3 (HGNC:7698)	1			ACOX2 (HGNC:120)	NM_003500.4	c.461_464del	p.(Thr154fs)	Likely Pathogenic	4	NM_003500.4:c.461_464del	NC_000003.11	g.58519737_58519740del
NDUFS1 (HGNC:7707)	1			ACOX2 (HGNC:120) Total					4
NDUFS8 (HGNC:7715)	1			EIF2AK4 (HGNC:19687)	NM_001013703.4	c.1387C>T	p.(Arg463*)	Likely Pathogenic	1	NM_001013703.4:c.1387C>T	NC_000015.9	g.40259914C>T
NDUFV1 (HGNC:7716)	1				NM_001013703.4	c.4009C>T	p.(Arg1337*)	Likely Pathogenic	1	NM_001013703.4:c.4009C>T	NC_000015.9	g.40309387C>T
NDUFV2 (HGNC:7717)	1				NC_000015.9(NM_001013703.4)	c.4065+1G>T		Likely Pathogenic	1	NC_000015.9(NM_001013703.4):c.4065+1G>T	NC_000015.9	g.40309444G>T
NIPAL4 (HGNC:28018)	1				NM_001013703.4	c.4680del	p.(Ser1561fs)	Likely Pathogenic	1	NM_001013703.4:c.4680del	NC_000015.9	g.40324390del
NLRP5 (HGNC:21269)	1			EIF2AK4 (HGNC:19687) Total					4
NPHP3 (HGNC:7907)	1			ADAR (HGNC:225)	NM_001111.5	c.577C>G	p.(Pro193Ala)	Pathogenic	4	NM_001111.5:c.577C>G	NC_000001.10	g.154574541G>C
NPHP4 (HGNC:19104)	1			ADAR (HGNC:225) Total					4
NRXN1 (HGNC:8008)	1			CTC1 (HGNC:26169)	NM_025099.6	c.1360del	p.(Glu454fs)	Likely Pathogenic	1	NM_025099.6:c.1360del	NC_000017.10	g.8138450del
NSMCE2 (HGNC:26513)	1				NM_025099.6	c.2760dup	p.(Asn921fs)	Likely Pathogenic	1	NM_025099.6:c.2760dup	NC_000017.10	g.8133787dup
NUBPL (HGNC:20278)	1				NM_025099.6	c.2923A>G	p.(Arg975Gly)	Likely Pathogenic	1	NM_025099.6:c.2923A>G	NC_000017.10	g.8133622T>C
NUP188 (HGNC:17859)	1				NM_025099.6	c.538G>T	p.(Glu180*)	Likely Pathogenic	1	NM_025099.6:c.538G>T	NC_000017.10	g.8141458C>A
OAT (HGNC:8091)	1			CTC1 (HGNC:26169) Total					4
OBSL1 (HGNC:29092)	1			ABCC2 (HGNC:53)	NM_000392.5	c.364C>T	p.(Gln122*)	Likely Pathogenic	1	NM_000392.5:c.364C>T	NC_000010.10	g.101553338C>T
OPA3 (HGNC:8142)	1				NM_000392.5	c.3811C>T	p.(Arg1271*)	Likely Pathogenic	1	NM_000392.5:c.3811C>T	NC_000010.10	g.101603625C>T
P3H1 (HGNC:19316)	1				NM_000392.5	c.3921_3925dup	p.(Tyr1309fs)	Likely Pathogenic	1	NM_000392.5:c.3921_3925dup	NC_000010.10	g.101604156_101604160dup
P3H2 (HGNC:19317)	1				NM_000392.5	c.4438C>T	p.(Gln1480*)	Likely Pathogenic	1	NM_000392.5:c.4438C>T	NC_000010.10	g.101610483C>T
PADI6 (HGNC:20449)	1			ABCC2 (HGNC:53) Total					4
PC (HGNC:8636)	1			C6 (HGNC:1339)	NM_000065.5	c.1879del	p.(Asp627fs)	Pathogenic	1	NM_000065.5:c.1879del	NC_000005.9	g.41158865del
PCBD1 (HGNC:8646)	1				NM_000065.5	c.2049C>G	p.(Tyr683*)	Likely Pathogenic	1	NM_000065.5:c.2049C>G	NC_000005.9	g.41155126G>C
PCCA (HGNC:8653)	1				NM_000065.5	c.2511_2515del	p.(Cys837fs)	Likely Pathogenic	1	NM_000065.5:c.2511_2515del	NC_000005.9	g.41149452_41149456del
PCNT (HGNC:16068)	1				NM_000065.5	c.270del	p.(Trp90fs)	Likely Pathogenic	1	NM_000065.5:c.270del	NC_000005.9	g.41201691del
PDE10A (HGNC:8772)	1			C6 (HGNC:1339) Total					4
PDHB (HGNC:8808)	1			DNAH1 (HGNC:2940)	NM_015512.5	c.11726_11727del	p.(Pro3909fs)	Pathogenic	1	NM_015512.5:c.11726_11727del	NC_000003.11	g.52430999_52431000del
PDHX (HGNC:21350)	1				NM_015512.5	c.12143del	p.(Ala4048fs)	Likely Pathogenic	1	NM_015512.5:c.12143del	NC_000003.11	g.52432919del
PDZD7 (HGNC:26257)	1				NM_015512.5	c.4934_4935del	p.(Val1645fs)	Likely Pathogenic	1	NM_015512.5:c.4934_4935del	NC_000003.11	g.52395736_52395737del
PEPD (HGNC:8840)	1				NC_000003.11(NM_015512.5)	c.9496-4_9499del	p.(Gly3166fs)	Likely Pathogenic	1	NC_000003.11(NM_015512.5):c.9496-4_9499del	NC_000003.11	g.52423473_52423480del
PEX10 (HGNC:8851)	1			DNAH1 (HGNC:2940) Total					4
PEX13 (HGNC:8855)	1			COL18A1 (HGNC:2195)	NM_001379500.1	c.2960_2987del	p.(Pro987fs)	Likely Pathogenic	1	NM_001379500.1:c.2960_2987del	NC_000021.8	g.46925139_46925166del
PEX2 (HGNC:9717)	1				NM_001379500.1	c.597_603dup	p.(Gly202fs)	Likely Pathogenic	1	NM_001379500.1:c.597_603dup	NC_000021.8	g.46888646_46888652dup
PGAM2 (HGNC:8889)	1				NC_000021.8(NM_001379500.1)	c.798+1G>T		Likely Pathogenic	1	NC_000021.8(NM_001379500.1):c.798+1G>T	NC_000021.8	g.46895450G>T
PGAP1 (HGNC:25712)	1				NM_130444.3	c.4759_4760del	p.(Leu1587fs)	Pathogenic	1	NM_130444.3:c.4759_4760del	NC_000021.8	g.46930005_46930006del
PHKB (HGNC:8927)	1			COL18A1 (HGNC:2195) Total					4
PHYH (HGNC:8940)	1			ABCB11 (HGNC:42)	NM_003742.4	c.1460G>A	p.(Arg487His)	Likely Pathogenic	2	NM_003742.4:c.1460G>A	NC_000002.11	g.169828535C>T
PI4KA (HGNC:8983)	1				NC_000002.11(NM_003742.4)	c.3412-1G>T		Likely Pathogenic	1	NC_000002.11(NM_003742.4):c.3412-1G>T	NC_000002.11	g.169783873C>A
PIGO (HGNC:23215)	1				NM_003742.4	c.890A>G	p.(Glu297Gly)	Pathogenic	1	NM_003742.4:c.890A>G	NC_000002.11	g.169847329T>C
PIK3CG (HGNC:8978)	1			ABCB11 (HGNC:42) Total					4
PISD (HGNC:8999)	1			CLCN1 (HGNC:2019)	NM_000083.3	c.726T>A	p.(Cys242*)	Pathogenic	1	NM_000083.3:c.726T>A	NC_000007.13	g.143020431T>A
PITRM1 (HGNC:17663)	1				NM_000083.3	c.1238T>G	p.(Phe413Cys)	Pathogenic	2	NM_000083.3:c.1238T>G	NC_000007.13	g.143029583T>G
PLCD1 (HGNC:9060)	1				NM_000083.3	c.2680C>T	p.(Arg894*)	Pathogenic	1	NM_000083.3:c.2680C>T	NC_000007.13	g.143048771C>T
PLEKHG5 (HGNC:29105)	1			CLCN1 (HGNC:2019) Total					4
PLOD1 (HGNC:9081)	1			IDUA (HGNC:5391)	NM_000203.5	c.1577T>C	p.(Leu526Pro)	Likely Pathogenic	1	NM_000203.5:c.1577T>C	NC_000004.11	g.997185T>C
PMFBP1 (HGNC:17728)	1				NC_000004.11(NM_000203.5)	c.1728-2A>G		Pathogenic	1	NC_000004.11(NM_000203.5):c.1728-2A>G	NC_000004.11	g.997798A>G
PMPCB (HGNC:9119)	1				NM_000203.5	c.1914C>A	p.(Tyr638*)	Likely Pathogenic	1	NM_000203.5:c.1914C>A	NC_000004.11	g.998133C>A
PNPLA1 (HGNC:21246)	1				NM_000203.5	c.223G>A	p.(Ala75Thr)	Pathogenic	1	NM_000203.5:c.223G>A	NC_000004.11	g.981661G>A
PNPLA2 (HGNC:30802)	1			IDUA (HGNC:5391) Total					4
PNPLA6 (HGNC:16268)	1			FMO3 (HGNC:3771)	NM_001002294.3	c.172G>A	p.(Val58Ile)	Likely Pathogenic	1	NM_001002294.3:c.172G>A	NC_000001.10	g.171072965G>A
PNPT1 (HGNC:23166)	1				NM_001002294.3	c.458C>T	p.(Pro153Leu)	Likely Pathogenic	1	NM_001002294.3:c.458C>T	NC_000001.10	g.171076952C>T
POLH (HGNC:9181)	1				NM_001002294.3	c.591_592del	p.(Cys197fs)	Pathogenic	1	NM_001002294.3:c.591_592del	NC_000001.10	g.171077326_171077327del
POLR1C (HGNC:20194)	1				NM_001002294.3	c.989G>A	p.(Gly330Glu)	Likely Pathogenic	1	NM_001002294.3:c.989G>A	NC_000001.10	g.171083308G>A
POMGNT1 (HGNC:19139)	1			FMO3 (HGNC:3771) Total					4
POMGNT2 (HGNC:25902)	1			MFRP (HGNC:18121)	NC_000011.9(NM_031433.4)	c.*853+1dup		Likely Pathogenic	1	NC_000011.9(NM_031433.4):c.*853+1dup	NC_000011.9	g.119211410dup
POR (HGNC:9208)	1				NC_000011.9(NM_031433.4)	c.1124+1G>T		Likely Pathogenic	1	NC_000011.9(NM_031433.4):c.1124+1G>T	NC_000011.9	g.119214525C>A
PPA2 (HGNC:28883)	1				NM_031433.4	c.47C>A	p.(Ser16*)	Likely Pathogenic	1	NM_031433.4:c.47C>A	NC_000011.9	g.119217177G>T
PPP1R21 (HGNC:30595)	1				NM_031433.4	c.498del	p.(Asn167fs)	Pathogenic	1	NM_031433.4:c.498del	NC_000011.9	g.119216279del
PPT1 (HGNC:9325)	1			MFRP (HGNC:18121) Total					4
PRDM5 (HGNC:9349)	1			KIAA0753 (HGNC:29110)	NM_014804.3	c.2656C>T	p.(Arg886*)	Likely Pathogenic	1	NM_014804.3:c.2656C>T	NC_000017.10	g.6493229G>A
PRF1 (HGNC:9360)	1				NM_014804.3	c.661C>T	p.(Arg221*)	Likely Pathogenic	1	NM_014804.3:c.661C>T	NC_000017.10	g.6531494G>A
PRSS12 (HGNC:9477)	1				NM_014804.3	c.757C>T	p.(Arg253*)	Likely Pathogenic	1	NM_014804.3:c.757C>T	NC_000017.10	g.6528143G>A
PRX (HGNC:13797)	1				NM_014804.3	c.970C>T	p.(Arg324*)	Likely Pathogenic	1	NM_014804.3:c.970C>T	NC_000017.10	g.6526336G>A
PSMB8 (HGNC:9545)	1			KIAA0753 (HGNC:29110) Total					4
PSMC3IP (HGNC:17928)	1			GSS (HGNC:4624)	NM_000178.4	c.1252C>T	p.(Arg418*)	Pathogenic	1	NM_000178.4:c.1252C>T	NC_000020.10	g.33517253G>A
PTS (HGNC:9689)	1				NM_000178.4	c.4del	p.(Ala2fs)	Likely Pathogenic	3	NM_000178.4:c.4del	NC_000020.10	g.33539653del
PUS3 (HGNC:25461)	1			GSS (HGNC:4624) Total					4
PYGL (HGNC:9725)	1			MYO15A (HGNC:7594)	NM_016239.4	c.1857dup	p.(Glu620fs)	Likely Pathogenic	1	NM_016239.4:c.1857dup	NC_000017.10	g.18023971dup
QARS (HGNC:9751)	1				NC_000017.10(NM_016239.4)	c.6046+1G>A		Likely Pathogenic	1	NC_000017.10(NM_016239.4):c.6046+1G>A	NC_000017.10	g.18047111G>A
QDPR (HGNC:9752)	1				NC_000017.10(NM_016239.4)	c.7788-10A>G		Likely Pathogenic	1	NC_000017.10(NM_016239.4):c.7788-10A>G	NC_000017.10	g.18055150A>G
QRSL1 (HGNC:21020)	1				NM_016239.4	c.8828dup	p.(Ser2945fs)	Likely Pathogenic	1	NM_016239.4:c.8828dup	NC_000017.10	g.18061075dup
RAB27A (HGNC:9766)	1			MYO15A (HGNC:7594) Total					4
RAB33B (HGNC:16075)	1			LIPT1 (HGNC:29569)	NM_145199.3	c.292C>G	p.(Arg98Gly)	Likely Pathogenic	1	NM_145199.3:c.292C>G	NC_000002.11	g.99778712C>G
RAB3GAP1 (HGNC:17063)	1				NM_145199.3	c.368del	p.(Lys123fs)	Likely Pathogenic	1	NM_145199.3:c.368del	NC_000002.11	g.99778788del
RAD50 (HGNC:9816)	1				NM_145199.3	c.369del	p.(Lys123fs)	Likely Pathogenic	1	NM_145199.3:c.369del	NC_000002.11	g.99778789del
RAG1 (HGNC:9831)	1				NM_145199.3	c.875C>G	p.(Ser292*)	Pathogenic	1	NM_145199.3:c.875C>G	NC_000002.11	g.99779295C>G
RALGAPA1 (HGNC:17770)	1			LIPT1 (HGNC:29569) Total					4
RARS (HGNC:9870)	1			GFPT1 (HGNC:4241)	NM_001244710.2	c.*22C>A		Likely Pathogenic	4	NM_001244710.2:c.*22C>A	NC_000002.11	g.69553299G>T
RELT (HGNC:13764)	1			GFPT1 (HGNC:4241) Total					4
RFWD3 (HGNC:25539)	1			MAN2C1 (HGNC:6827)	NM_006715.4	c.1235G>A	p.(Trp412*)	Likely Pathogenic	2	NM_006715.4:c.1235G>A	NC_000015.9	g.75653706C>T
RFX6 (HGNC:21478)	1				NM_006715.4	c.2612G>C	p.(Cys871Ser)	Likely Pathogenic	1	NM_006715.4:c.2612G>C	NC_000015.9	g.75649179C>G
RIMS2 (HGNC:17283)	1				NC_000015.9(NM_006715.4)	c.601-2A>G		Likely Pathogenic	1	NC_000015.9(NM_006715.4):c.601-2A>G	NC_000015.9	g.75656531T>C
RLBP1 (HGNC:10024)	1			MAN2C1 (HGNC:6827) Total					4
RMND1 (HGNC:21176)	1			GCDH (HGNC:4189)	NM_000159.4	c.1157G>A	p.(Arg386Gln)	Likely Pathogenic	1	NM_000159.4:c.1157G>A	NC_000019.9	g.13008591G>A
RNASEH2A (HGNC:18518)	1				NM_000159.4	c.1204C>T	p.(Arg402Trp)	Pathogenic	1	NM_000159.4:c.1204C>T	NC_000019.9	g.13008638C>T
RNASEH2C (HGNC:24116)	1				NC_000019.9(NM_000159.4)	c.1244-1G>A		Likely Pathogenic	1	NC_000019.9(NM_000159.4):c.1244-1G>A	NC_000019.9	g.13010281G>A
RNF168 (HGNC:26661)	1				NM_000159.4	c.536T>G	p.(Leu179Arg)	Likely Pathogenic	1	NM_000159.4:c.536T>G	NC_000019.9	g.13006836T>G
RNU4ATAC (HGNC:34016)	1			GCDH (HGNC:4189) Total					4
ROGDI (HGNC:29478)	1			MMACHC (HGNC:24525)	NM_015506.3	c.271dup	p.(Arg91fs)	Pathogenic	1	NM_015506.3:c.271dup	NC_000001.10	g.45973217dup
RP1 (HGNC:10263)	1				NM_015506.3	c.388_390del	p.(Tyr130del)	Pathogenic	1	NM_015506.3:c.388_390del	NC_000001.10	g.45973995_45973997del
RPE65 (HGNC:10294)	1				NM_015506.3	c.440G>A	p.(Gly147Asp)	Pathogenic	1	NM_015506.3:c.440G>A	NC_000001.10	g.45974478G>A
RPGRIP1L (HGNC:29168)	1				NM_015506.3	c.440G>C	p.(Gly147Ala)	Pathogenic	1	NM_015506.3:c.440G>C	NC_000001.10	g.45974478G>C
RRM2B (HGNC:17296)	1			MMACHC (HGNC:24525) Total					4
RSPH3 (HGNC:21054)	1			GBE1 (HGNC:4180)	NC_000003.11(NM_000158.4)	c.691+2T>C		Pathogenic	2	NC_000003.11(NM_000158.4):c.691+2T>C	NC_000003.11	g.81698005A>G
RSPH4A (HGNC:21558)	1				NM_000158.4	c.986A>C	p.(Tyr329Ser)	Pathogenic	1	NM_000158.4:c.986A>C	NC_000003.11	g.81691938T>G
RSPO2 (HGNC:28583)	1				NM_000158.4	c.986A>G	p.(Tyr329Cys)	Likely Pathogenic	1	NM_000158.4:c.986A>G	NC_000003.11	g.81691938T>C
RTEL1 (HGNC:15888)	1			GBE1 (HGNC:4180) Total					4
RTN4IP1 (HGNC:18647)	1			IL36RN (HGNC:15561)	NM_012275.3	c.227C>T	p.(Pro76Leu)	Likely Pathogenic	1	NM_012275.3:c.227C>T	NC_000002.11	g.113819812C>T
SACS (HGNC:10519)	1				NM_012275.3	c.338C>T	p.(Ser113Leu)	Pathogenic	3	NM_012275.3:c.338C>T	NC_000002.11	g.113820124C>T
SCN9A (HGNC:10597)	1			IL36RN (HGNC:15561) Total					4
SERPINB7 (HGNC:13902)	1			HEXA (HGNC:4878)	NM_000520.6	c.1274_1277dup	p.(Tyr427fs)	Pathogenic	2	NM_000520.6:c.1274_1277dup	NC_000015.9	g.72638921_72638924dup
SGPL1 (HGNC:10817)	1				NM_000520.6	c.1389T>A	p.(Tyr463*)	Likely Pathogenic	1	NM_000520.6:c.1389T>A	NC_000015.9	g.72638608A>T
SH3TC2 (HGNC:29427)	1				NM_000520.6	c.539del	p.(Tyr180fs)	Likely Pathogenic	1	NM_000520.6:c.539del	NC_000015.9	g.72645440del
SHOC1 (HGNC:26535)	1			HEXA (HGNC:4878) Total					4
SLC12A2 (HGNC:10911)	1			PEX1 (HGNC:8850)	NM_000466.3	c.2391_2392del	p.(Arg798SerfsTer35)	Pathogenic	1	NM_000466.3:c.2391_2392del	NC_000007.13	g.92131233_92131234del
SLC17A5 (HGNC:10933)	1				NM_000466.3	c.2528G>A	p.(Gly843Asp)	Pathogenic	1	NM_000466.3:c.2528G>A	NC_000007.13	g.92130876C>T
SLC19A3 (HGNC:16266)	1				NC_000007.13(NM_000466.3)	c.2926+2T>C		Pathogenic	1	NC_000007.13(NM_000466.3):c.2926+2T>C	NC_000007.13	g.92123799A>G
SLC22A12 (HGNC:17989)	1				NM_000466.3	c.3180dup	p.(Gly1061fs)	Pathogenic	1	NM_000466.3:c.3180dup	NC_000007.13	g.92122294dup
SLC24A1 (HGNC:10975)	1			PEX1 (HGNC:8850) Total					4
SLC25A10 (HGNC:10980)	1			PNKP (HGNC:9154)	NC_000019.9(NM_007254.4)	c.1029+2T>C		Pathogenic	2	NC_000019.9(NM_007254.4):c.1029+2T>C	NC_000019.9	g.50365626A>G
SLC25A13 (HGNC:10983)	1				NC_000019.9(NM_007254.4)	c.1295_1298+6del	p.(Ala432fs)	Pathogenic	2	NC_000019.9(NM_007254.4):c.1295_1298+6del	NC_000019.9	g.50365026_50365035del
SLC29A3 (HGNC:23096)	1			PNKP (HGNC:9154) Total					4
SLC37A4 (HGNC:4061)	1			PKD1L1 (HGNC:18053)	NM_138295.5	c.1916_1926del	p.(Ser639fs)	Likely Pathogenic	1	NM_138295.5:c.1916_1926del	NC_000007.13	g.47943980_47943990del
SLC39A13 (HGNC:20859)	1				NM_138295.5	c.2848dup	p.(Arg950fs)	Likely Pathogenic	1	NM_138295.5:c.2848dup	NC_000007.13	g.47925641dup
SLC46A1 (HGNC:30521)	1				NM_138295.5	c.5521G>T	p.(Glu1841*)	Likely Pathogenic	1	NM_138295.5:c.5521G>T	NC_000007.13	g.47880090C>A
SLC4A11 (HGNC:16438)	1				NC_000007.13(NM_138295.5)	c.6473+2_6473+3del		Likely Pathogenic	1	NC_000007.13(NM_138295.5):c.6473+2_6473+3del	NC_000007.13	g.47870813_47870814del
SLC5A2 (HGNC:11037)	1			PKD1L1 (HGNC:18053) Total					4
SLC6A9 (HGNC:11056)	1			RYR1 (HGNC:10483)	NC_000019.9(NM_000540.2)	c.10348-6C>G;c.14524G>A	p.(Val4842Met)	Pathogenic	1	NC_000019.9(NM_000540.2):c.10348-6C>G;c.14524G>A
SLC7A7 (HGNC:11065)	1				NM_000540.3	c.13673G>A	p.(Arg4558Gln)	Likely Pathogenic	1	NM_000540.3:c.13673G>A	NC_000019.9	g.39061260G>A
SLCO1B3 (HGNC:10961)	1				NM_000540.3	c.14344G>A	p.(Gly4782Arg)	Likely Pathogenic	1	NM_000540.3:c.14344G>A	NC_000019.9	g.39068824G>A
SLURP1 (HGNC:18746)	1				NM_000540.3	c.855dup	p.(Thr286fs)	Likely Pathogenic	1	NM_000540.3:c.855dup	NC_000019.9	g.38939049dup
SMPD4 (HGNC:32949)	1			RYR1 (HGNC:10483) Total					4
SPATA5 (HGNC:18119)	1			TGM1 (HGNC:11777)	NM_000359.3	c.1756del	p.(Gln586fs)	Likely Pathogenic	1	NM_000359.3:c.1756del	NC_000014.8	g.24724349del
SPATA7 (HGNC:20423)	1				NM_000359.3	c.376C>T	p.(Arg126Cys)	Likely Pathogenic	1	NM_000359.3:c.376C>T	NC_000014.8	g.24731033G>A
SPEF2 (HGNC:26293)	1				NC_000014.8(NM_000359.3)	c.876+2T>C		Pathogenic	1	NC_000014.8(NM_000359.3):c.876+2T>C	NC_000014.8	g.24729144A>G
SPEG (HGNC:16901)	1				NC_000014.8(NM_000359.3)	c.877-2A>G		Pathogenic	1	NC_000014.8(NM_000359.3):c.877-2A>G	NC_000014.8	g.24729019T>C
SPG11 (HGNC:11226)	1			TGM1 (HGNC:11777) Total					4
SPG21 (HGNC:20373)	1			PIEZO1 (HGNC:28993)	NC_000016.9(NM_001142864.4)	c.1107+1G>C		Likely Pathogenic	3	NC_000016.9(NM_001142864.4):c.1107+1G>C	NC_000016.9	g.88804135C>G
SPIDR (HGNC:28971)	1				NC_000016.9(NM_001142864.4)	c.7493_7496dup	p.(Tyr2500fs)	Likely Pathogenic	1	NC_000016.9(NM_001142864.4):c.7493_7496dup	NC_000016.9	g.88782083_88782086dup
SPINK5 (HGNC:15464)	1			PIEZO1 (HGNC:28993) Total					4
SPR (HGNC:11257)	1			PRKN (HGNC:8607)	NM_004562.3	c.155del	p.(Asn52fs)	Pathogenic	1	NM_004562.3:c.155del	NC_000006.11	g.162864359del
STAR (HGNC:11359)	1				NM_004562.3	c.823C>T	p.(Arg275Trp)	Pathogenic	3	NM_004562.3:c.823C>T	NC_000006.11	g.162206852G>A
STRA6 (HGNC:30650)	1			PRKN (HGNC:8607) Total					4
SUCLA2 (HGNC:11448)	1			TRMT5 (HGNC:23141)	NM_020810.3	c.259A>T	p.(Arg87*)	Likely Pathogenic	1	NM_020810.3:c.259A>T	NC_000014.8	g.61446357T>A
SUCLG1 (HGNC:11449)	1				NM_020810.3	c.312_315del	p.(Ile105fs)	Likely Pathogenic	3	NM_020810.3:c.312_315del	NC_000014.8	g.61446302_61446305del
SUOX (HGNC:11460)	1			TRMT5 (HGNC:23141) Total					4
SURF1 (HGNC:11474)	1			SLC26A2 (HGNC:10994)	NM_000112.4	c.1020_1022del	p.(Val341del)	Pathogenic	1	NM_000112.4:c.1020_1022del	NC_000005.9	g.149360176_149360178del
SYNE4 (HGNC:26703)	1				NM_000112.4	c.835C>T	p.(Arg279Trp)	Pathogenic	3	NM_000112.4:c.835C>T	NC_000005.9	g.149359991C>T
TAF6 (HGNC:11540)	1			SLC26A2 (HGNC:10994) Total					4
TALDO1 (HGNC:11559)	1			SLC12A1 (HGNC:10910)	NM_000338.3	c.2008_2011del	p.(Leu670fs)	Likely Pathogenic	1	NM_000338.3:c.2008_2011del	NC_000015.9	g.48548073_48548076del
TARS2 (HGNC:30740)	1				NM_000338.3	c.2242del	p.(Tyr748fs)	Likely Pathogenic	1	NM_000338.3:c.2242del	NC_000015.9	g.48559845del
TBCK (HGNC:28261)	1				NC_000015.9(NM_000338.3)	c.2402+1G>A		Likely Pathogenic	1	NC_000015.9(NM_000338.3):c.2402+1G>A	NC_000015.9	g.48561962G>A
TBX19 (HGNC:11596)	1				NM_000338.3	c.2584A>T	p.(Lys862*)	Likely Pathogenic	1	NM_000338.3:c.2584A>T	NC_000015.9	g.48577401A>T
TBXAS1 (HGNC:11609)	1			SLC12A1 (HGNC:10910) Total					4
TCIRG1 (HGNC:11647)	1			TMPRSS15 (HGNC:9490)	NM_002772.3	c.2135C>G	p.(Ser712*)	Pathogenic	1	NM_002772.3:c.2135C>G	NC_000021.8	g.19685292G>C
TECRL (HGNC:27365)	1				NM_002772.3	c.327_328del	p.(Arg110fs)	Likely Pathogenic	1	NM_002772.3:c.327_328del	NC_000021.8	g.19770212_19770213del
TELO2 (HGNC:29099)	1				NM_002772.3	c.854del	p.(Gly285fs)	Likely Pathogenic	1	NM_002772.3:c.854del	NC_000021.8	g.19732101del
TET2 (HGNC:25941)	1				NM_002772.3	c.863C>G	p.(Ser288*)	Likely Pathogenic	1	NM_002772.3:c.863C>G	NC_000021.8	g.19732091G>C
TEX14 (HGNC:11737)	1			TMPRSS15 (HGNC:9490) Total					4
TFR2 (HGNC:11762)	1			PEX12 (HGNC:8854)	NC_000017.10(NM_000286.3)	c.126+1G>T		Pathogenic	1	NC_000017.10(NM_000286.3):c.126+1G>T	NC_000017.10	g.33904914C>A
THG1L (HGNC:26053)	1				NM_000286.3	c.222T>A	p.(Tyr74*)	Likely Pathogenic	1	NM_000286.3:c.222T>A	NC_000017.10	g.33904515A>T
TIMMDC1 (HGNC:1321)	1				NC_000017.10(NM_000286.3)	c.681-2A>C		Likely Pathogenic	1	NC_000017.10(NM_000286.3):c.681-2A>C	NC_000017.10	g.33903202T>G
TMC1 (HGNC:16513)	1				NM_000286.3	c.959C>T	p.(Ser320Phe)	Pathogenic	1	NM_000286.3:c.959C>T	NC_000017.10	g.33902922G>A
TMEM126A (HGNC:25382)	1			PEX12 (HGNC:8854) Total					4
TMEM126B (HGNC:30883)	1			UNC13D (HGNC:23147)	NC_000017.10(NM_199242.3)	c.1389+1G>A		Pathogenic	1	NC_000017.10(NM_199242.3):c.1389+1G>A	NC_000017.10	g.73832419C>T
TMEM216 (HGNC:25018)	1				NM_199242.3	c.2346_2349del	p.(Arg782fs)	Pathogenic	1	NM_199242.3:c.2346_2349del	NC_000017.10	g.73830176_73830179del
TMEM231 (HGNC:37234)	1				NM_199242.3	c.807del	p.(Tyr270fs)	Likely Pathogenic	1	NM_199242.3:c.807del	NC_000017.10	g.73836358del
TMEM237 (HGNC:14432)	1				NM_199242.3	c.817C>T	p.(Arg273*)	Pathogenic	1	NM_199242.3:c.817C>T	NC_000017.10	g.73836347G>A
TMEM260 (HGNC:20185)	1			UNC13D (HGNC:23147) Total					4
TMIE (HGNC:30800)	1			WDPCP (HGNC:28027)	NC_000002.11(NM_015910.7)	c.209-1G>A		Likely Pathogenic	2	NC_000002.11(NM_015910.7):c.209-1G>A	NC_000002.11	g.63713721C>T
TMPRSS6 (HGNC:16517)	1				NC_000002.11(NM_015910.7)	c.826-1G>A		Likely Pathogenic	1	NC_000002.11(NM_015910.7):c.826-1G>A	NC_000002.11	g.63631793C>T
TMTC3 (HGNC:26899)	1				NM_015910.7	c.881_884del	p.(Lys294fs)	Likely Pathogenic	1	NM_015910.7:c.881_884del	NC_000002.11	g.63631736_63631739del
TONSL (HGNC:7801)	1			WDPCP (HGNC:28027) Total					4
TOPORS (HGNC:21653)	1			SPTA1 (HGNC:11272)	NC_000001.10(NM_003126.4)	c.4339-99C>T		Likely Pathogenic	4	NC_000001.10(NM_003126.4):c.4339-99C>T	NC_000001.10	g.158613314G>A
TPP1 (HGNC:2073)	1			SPTA1 (HGNC:11272) Total					4
TRAF3IP1 (HGNC:17861)	1			SELENON (HGNC:15999)	NM_020451.3	c.1194dup	p.(Val399fs)	Likely Pathogenic	1	NM_020451.3:c.1194dup	NC_000001.10	g.26138283dup
TRAK1 (HGNC:29947)	1				NM_020451.3	c.1397G>A	p.(Arg466Gln)	Pathogenic	1	NM_020451.3:c.1397G>A	NC_000001.10	g.26140381G>A
TRAPPC6B (HGNC:23066)	1				NC_000001.10(NM_020451.3)	c.402_403+2del	p.(Arg135fs)	Likely Pathogenic	1	NC_000001.10(NM_020451.3):c.402_403+2del	NC_000001.10	g.26128607_26128610del
TRAPPC9 (HGNC:30832)	1				NM_020451.3	c.713dup	p.(Asn238fs)	Pathogenic	1	NM_020451.3:c.713dup	NC_000001.10	g.26135246dup
TREX1 (HGNC:12269)	1			SELENON (HGNC:15999) Total					4
TRIM37 (HGNC:7523)	1			SLC12A3 (HGNC:10912)	NM_001126108.2	c.1763C>T	p.(Ala588Val)	Likely Pathogenic	1	NM_001126108.2:c.1763C>T	NC_000016.9	g.56918054C>T
TRIP11 (HGNC:12305)	1				NM_001126108.2	c.184G>A	p.(Asp62Asn)	Likely Pathogenic	1	NM_001126108.2:c.184G>A	NC_000016.9	g.56899331G>A
TRIT1 (HGNC:20286)	1				NM_001126108.2	c.2660G>A	p.(Arg887Gln)	Likely Pathogenic	1	NM_001126108.2:c.2660G>A	NC_000016.9	g.56933468G>A
TRMT10C (HGNC:26022)	1				NM_001126108.2	c.473G>A	p.(Arg158Gln)	Pathogenic	1	NM_001126108.2:c.473G>A	NC_000016.9	g.56902252G>A
TRMU (HGNC:25481)	1			SLC12A3 (HGNC:10912) Total					4
TSHR (HGNC:12373)	1			SLC6A19 (HGNC:27960)	NM_001003841.3	c.277G>A	p.(Gly93Arg)	Likely Pathogenic	1	NM_001003841.3:c.277G>A	NC_000005.9	g.1208935G>A
TTC21A (HGNC:30761)	1				NM_001003841.3	c.517G>A	p.(Asp173Asn)	Pathogenic	3	NM_001003841.3:c.517G>A	NC_000005.9	g.1212453G>A
TTC21B (HGNC:25660)	1			SLC6A19 (HGNC:27960) Total					4
TTC7A (HGNC:19750)	1			ACADSB (HGNC:91)	NM_001609.4	c.1159G>A	p.(Glu387Lys)	Likely Pathogenic	2	NM_001609.4:c.1159G>A	NC_000010.10	g.124812607G>A
TUB (HGNC:12406)	1				NM_001609.4	c.443C>T	p.(Thr148Ile)	Likely Pathogenic	1	NM_001609.4:c.443C>T	NC_000010.10	g.124800121C>T
TUFM (HGNC:12420)	1			ACADSB (HGNC:91) Total					3
TYK2 (HGNC:12440)	1			CPLANE1 (HGNC:25801)	NM_001384732.1	c.6354dup	p.(Ile2119fs)	Likely Pathogenic	1	NM_001384732.1:c.6354dup	NC_000005.9	g.37170256dup
UBE3B (HGNC:13478)	1				NM_001384732.1	c.7477C>T	p.(Arg2493*)	Pathogenic	1	NM_001384732.1:c.7477C>T	NC_000005.9	g.37165697G>A
UCHL1 (HGNC:12513)	1				NM_001384732.1	c.8345del	p.(Pro2782fs)	Likely Pathogenic	1	NM_001384732.1:c.8345del	NC_000005.9	g.37153871del
UGT1A1 (HGNC:12530)	1			CPLANE1 (HGNC:25801) Total					3
UQCRC2 (HGNC:12586)	1			DCT (HGNC:2709)	NM_001922.5	c.422_438dup	p.(Leu147fs)	Likely Pathogenic	1	NM_001922.5:c.422_438dup	NC_000013.10	g.95121158_95121174dup
USH1C (HGNC:12597)	1				NM_001922.5	c.555dup	p.(Val186fs)	Likely Pathogenic	1	NM_001922.5:c.555dup	NC_000013.10	g.95121046dup
VIPAS39 (HGNC:20347)	1				NM_001922.5	c.697C>T	p.(Arg233*)	Likely Pathogenic	1	NM_001922.5:c.697C>T	NC_000013.10	g.95118053G>A
VPS33A (HGNC:18179)	1			DCT (HGNC:2709) Total					3
VRK1 (HGNC:12718)	1			EPS8L2 (HGNC:21296)	NM_022772.4	c.1430dup	p.(Val478fs)	Pathogenic	2	NM_022772.4:c.1430dup	NC_000011.9	g.723329dup
VSX2 (HGNC:1975)	1				NM_022772.4	c.883A>T	p.(Lys295*)	Likely Pathogenic	1	NM_022772.4:c.883A>T	NC_000011.9	g.721679A>T
VWA1 (HGNC:30910)	1			EPS8L2 (HGNC:21296) Total					3
WASHC5 (HGNC:28984)	1			COX15 (HGNC:2263)	NC_000010.10(NM_078470.6)	c.396-3C>G		Likely Pathogenic	1	NC_000010.10(NM_078470.6):c.396-3C>G	NC_000010.10	g.101486914G>C
WDR4 (HGNC:12756)	1				NM_078470.6	c.452C>G	p.(Ser151*)	Pathogenic	1	NM_078470.6:c.452C>G	NC_000010.10	g.101486855G>C
WDR62 (HGNC:24502)	1				NC_000010.10(NM_078470.6)	c.91-1G>C		Likely Pathogenic	1	NC_000010.10(NM_078470.6):c.91-1G>C	NC_000010.10	g.101489492C>G
WEE2 (HGNC:19684)	1			COX15 (HGNC:2263) Total					3
WRN (HGNC:12791)	1			COL17A1 (HGNC:2194)	NC_000010.10(NM_000494.4)	c.1142-1G>A		Likely Pathogenic	1	NC_000010.10(NM_000494.4):c.1142-1G>A	NC_000010.10	g.105819477C>T
YARS2 (HGNC:24249)	1				NC_000010.10(NM_000494.4)	c.3277+1G>A		Likely Pathogenic	1	NC_000010.10(NM_000494.4):c.3277+1G>A	NC_000010.10	g.105796802C>T
ZFYVE26 (HGNC:20761)	1				NC_000010.10(NM_000494.4)	c.415+2T>G		Likely Pathogenic	1	NC_000010.10(NM_000494.4):c.415+2T>G	NC_000010.10	g.105832966A>C
ZMPSTE24 (HGNC:12877)	1			COL17A1 (HGNC:2194) Total					3
ZMYND10 (HGNC:19412)	1			COQ8A (HGNC:16812)	NM_020247.5	c.1258del	p.(Asp420fs)	Likely Pathogenic	1	NM_020247.5:c.1258del	NC_000001.10	g.227171796del
ZNHIT3 (HGNC:12309)	1				NM_020247.5	c.1651G>A	p.(Glu551Lys)	Likely Pathogenic	1	NM_020247.5:c.1651G>A	NC_000001.10	g.227173033G>A
ZP1 (HGNC:13187)	1				NM_020247.5	c.1750_1752del	p.(Thr584del)	Likely Pathogenic	1	NM_020247.5:c.1750_1752del	NC_000001.10	g.227174244_227174246del
ZP2 (HGNC:13188)	1			COQ8A (HGNC:16812) Total					3
ZSWIM7 (HGNC:26993)	1			DNAAF4 (HGNC:21493)	NM_130810.4	c.390_393del	p.(Val132fs)	Likely Pathogenic	1	NM_130810.4:c.390_393del	NC_000015.9	g.55783334_55783337del
					NM_130810.4	c.583del	p.(Ile195fs)	Pathogenic	1	NM_130810.4:c.583del	NC_000015.9	g.55759189del
					NM_130810.4	c.81C>A	p.(Cys27*)	Likely Pathogenic	1	NM_130810.4:c.81C>A	NC_000015.9	g.55790447G>T
				DNAAF4 (HGNC:21493) Total					3
				AGL (HGNC:321)	NM_000642.3	c.1119G>A	p.(Trp373*)	Likely Pathogenic	1	NM_000642.3:c.1119G>A	NC_000001.10	g.100340746G>A
					NM_000642.3	c.18_19del	p.(Gln6fs)	Pathogenic	1	NM_000642.3:c.18_19del	NC_000001.10	g.100316616_100316617del
					NM_000642.3	c.378T>A	p.(Cys126*)	Likely Pathogenic	1	NM_000642.3:c.378T>A	NC_000001.10	g.100327897T>A
				AGL (HGNC:321) Total					3
				BBS10 (HGNC:26291)	NM_024685.4	c.1024dup	p.(Ile342fs)	Likely Pathogenic	1	NM_024685.4:c.1024dup	NC_000012.11	g.76740741dup
					NM_024685.4	c.271dup	p.(Cys91fs)	Pathogenic	2	NM_024685.4:c.271dup	NC_000012.11	g.76741496dup
				BBS10 (HGNC:26291) Total					3
				CC2D2A (HGNC:29253)	NM_001080522.2	c.4667A>T	p.(Asp1556Val)	Pathogenic	1	NM_001080522.2:c.4667A>T	NC_000004.11	g.15601322A>T
					NC_000004.11(NM_001378615.1)	c.1017+1G>A		Pathogenic	1	NC_000004.11(NM_001378615.1):c.1017+1G>A	NC_000004.11	g.15517628G>A
					NM_001378615.1	c.4522dup	p.(Ile1508fs)	Likely Pathogenic	1	NM_001378615.1:c.4522dup	NC_000004.11	g.15601177dup
				CC2D2A (HGNC:29253) Total					3
				DOCK6 (HGNC:19189)	NM_020812.4	c.276C>A	p.(Cys92*)	Likely Pathogenic	1	NM_020812.4:c.276C>A	NC_000019.9	g.11363491G>T
					NM_020812.4	c.4531_4532del	p.(Ser1511fs )	Likely Pathogenic	1	NM_020812.4:c.4531_4532del	NC_000019.9	g.11322793_11322794del
					NM_020812.4	c.550C>T	p.(Arg184*)	Likely Pathogenic	1	NM_020812.4:c.550C>T	NC_000019.9	g.11361720G>A
				DOCK6 (HGNC:19189) Total					3
				C9 (HGNC:1358)	NM_001737.5	c.162C>A	p.(Cys54*)	Pathogenic	1	NM_001737.5:c.162C>A	NC_000005.9	g.39342214G>T
					NM_001737.5	c.346C>T	p.(Arg116*)	Pathogenic	1	NM_001737.5:c.346C>T	NC_000005.9	g.39341378G>A
					NM_001737.5	c.460C>T	p.(Arg154*)	Pathogenic	1	NM_001737.5:c.460C>T	NC_000005.9	g.39341264G>A
				C9 (HGNC:1358) Total					3
				DYNC2H1 (HGNC:2962)	NM_001377.3	c.10112C>G	p.(Ser3371*)	Likely Pathogenic	1	NM_001377.3:c.10112C>G	NC_000011.9	g.103124083C>G
					NM_001377.3	c.4059del	p.(Glu1353fs)	Likely Pathogenic	1	NM_001377.3:c.4059del	NC_000011.9	g.103027431del
					NM_001377.3	c.7441C>T	p.(Arg2481*)	Likely Pathogenic	1	NM_001377.3:c.7441C>T	NC_000011.9	g.103062249C>T
				DYNC2H1 (HGNC:2962) Total					3
				ACADS (HGNC:90)	NM_000017.4	c.1058C>T	p.(Ser353Leu)	Likely Pathogenic	1	NM_000017.4:c.1058C>T	NC_000012.11	g.121176971C>T
					NM_000017.4	c.319C>T	p.(Arg107Cys)	Pathogenic	2	NM_000017.4:c.319C>T	NC_000012.11	g.121174897C>T
				ACADS (HGNC:90) Total					3
				ABCA1 (HGNC:29)	NM_005502.4	c.2745_2754del	p.(Val916fs)	Likely Pathogenic	1	NM_005502.4:c.2745_2754del	NC_000009.11	g.107584855_107584864del
					NC_000009.11(NM_005502.4)	c.5383-2A>T		Likely Pathogenic	1	NC_000009.11(NM_005502.4):c.5383-2A>T	NC_000009.11	g.107556793T>A
					NM_005502.4	c.5398A>C	p.(Asn1800His)	Likely Pathogenic	1	NM_005502.4:c.5398A>C	NC_000009.11	g.107556776T>G
				ABCA1 (HGNC:29) Total					3
				ABCG8 (HGNC:13887)	NM_022437.3	c.1234C>T	p.(Arg412*)	Likely Pathogenic	1	NM_022437.3:c.1234C>T	NC_000002.11	g.44100948C>T
					NM_022437.3	c.1608G>A	p.(Trp536*)	Likely Pathogenic	1	NM_022437.3:c.1608G>A	NC_000002.11	g.44102404G>A
					NM_022437.3	c.647_657dup	p.(Arg220fs)	Likely Pathogenic	1	NM_022437.3:c.647_657dup	NC_000002.11	g.44079578_44079588dup
				ABCG8 (HGNC:13887) Total					3
				AMHR2 (HGNC:465)	NM_020547.3	c.1219C>T	p.(Arg407*)	Pathogenic	2	NM_020547.3:c.1219C>T	NC_000012.11	g.53823693C>T
					NC_000012.11(NM_020547.3)	c.622-1G>A		Likely Pathogenic	1	NC_000012.11(NM_020547.3):c.622-1G>A	NC_000012.11	g.53819472G>A
				AMHR2 (HGNC:465) Total					3
				DNAJC30 (HGNC:16410)	NM_032317.2	c.152A>G	p.(Tyr51Cys)	Likely Pathogenic	3	NM_032317.2:c.152A>G	NC_000007.13	g.73097602T>C
				DNAJC30 (HGNC:16410) Total					3
				CRB2 (HGNC:18688)	NM_173689.7	c.2400C>G	p.(Asn800Lys)	Pathogenic	1	NM_173689.7:c.2400C>G	NC_000009.11	g.126133821C>G
					NM_173689.7	c.3089_3104dup	p.(Gly1036fs)	Pathogenic	2	NM_173689.7:c.3089_3104dup	NC_000009.11	g.126135899_126135914dup
				CRB2 (HGNC:18688) Total					3
				CENPF (HGNC:1857)	NM_016343.4	c.5715_5718dup	p.(Ile1907fs)	Likely Pathogenic	1	NM_016343.4:c.5715_5718dup	NC_000001.10	g.214818628_214818631dup
					NM_016343.4	c.5779_5782del	p.(Val1927fs)	Likely Pathogenic	1	NM_016343.4:c.5779_5782del	NC_000001.10	g.214818692_214818695del
					NM_016343.4	c.9040del	p.(Arg3014fs)	Likely Pathogenic	1	NM_016343.4:c.9040del	NC_000001.10	g.214832270del
				CENPF (HGNC:1857) Total					3
				CCDC65 (HGNC:29937)	NM_033124.5	c.877_878del	p.(Ile293fs)	Likely Pathogenic	3	NM_033124.5:c.877_878del	NC_000012.11	g.49312537_49312538del
				CCDC65 (HGNC:29937) Total					3
				IL12RB1 (HGNC:5971)	NC_000019.9(NM_005535.3)	c.1021+2T>A		Likely Pathogenic	2	NC_000019.9(NM_005535.3):c.1021+2T>A	NC_000019.9	g.18182920A>T
					NM_005535.3	c.558_559del	p.(Cys186fs)	Likely Pathogenic	1	NM_005535.3:c.558_559del	NC_000019.9	g.18187129_18187130del
				IL12RB1 (HGNC:5971) Total					3
				HJV (HGNC:4887)	NM_213653.4	c.516C>A	p.(Asp172Glu)	Likely Pathogenic	1	NM_213653.4:c.516C>A	NC_000001.10	g.145415697C>A
					NM_213653.4	c.959G>T	p.(Gly320Val)	Pathogenic	1	NM_213653.4:c.959G>T	NC_000001.10	g.145416614G>T
					NM_213653.4	c.976C>T	p.(Arg326*)	Likely Pathogenic	1	NM_213653.4:c.976C>T	NC_000001.10	g.145416631C>T
				HJV (HGNC:4887) Total					3
				OPTN (HGNC:17142)	NM_001008212.2	c.1230_1231del	p.(Thr411fs)	Likely Pathogenic	1	NM_001008212.2:c.1230_1231del	NC_000010.10	g.13168027_13168028del
					NM_001008212.2	c.381_382insAG	p.(Asp128fs)	Likely Pathogenic	2	NM_001008212.2:c.381_382insAG	NC_000010.10	g.13154464_13154465insAG
				OPTN (HGNC:17142) Total					3
				MIPEP (HGNC:7104)	NM_005932.4	c.1756_1771del	p.(Tyr586fs)	Likely Pathogenic	1	NM_005932.4:c.1756_1771del	NC_000013.10	g.24380169_24380184del
					NM_005932.4	c.1826del	p.(Gly609fs)	Likely Pathogenic	1	NM_005932.4:c.1826del	NC_000013.10	g.24380112del
					NM_005932.4	c.790C>T	p.(Arg264*)	Likely Pathogenic	1	NM_005932.4:c.790C>T	NC_000013.10	g.24443584G>A
				MIPEP (HGNC:7104) Total					3
				OPLAH (HGNC:8149)	NM_017570.5	c.3853C>T	p.(Gln1285*)	Likely Pathogenic	1	NM_017570.5:c.3853C>T	NC_000008.10	g.145106241G>A
					NM_017570.5	c.744C>A	p.(Tyr248*)	Likely Pathogenic	1	NM_017570.5:c.744C>A	NC_000008.10	g.145113438G>T
					NM_017570.5	c.992_993dup	p.(Val332fs)	Likely Pathogenic	1	NM_017570.5:c.992_993dup	NC_000008.10	g.145113009_145113010dup
				OPLAH (HGNC:8149) Total					3
				F5 (HGNC:3542)	NC_000001.10(NM_000130.5)	c.158+1G>A		Likely Pathogenic	2	NC_000001.10(NM_000130.5):c.158+1G>A	NC_000001.10	g.169555466C>T
					NM_000130.5	c.2862del	p.(Ser955fs)	Pathogenic	1	NM_000130.5:c.2862del	NC_000001.10	g.169511466del
				F5 (HGNC:3542) Total					3
				MPZL2 (HGNC:3496)	NM_005797.4	c.220C>T	p.(Gln74*)	Pathogenic	1	NM_005797.4:c.220C>T	NC_000011.9	g.118133651G>A
					NM_005797.4	c.544C>T	p.(Arg182*)	Likely Pathogenic	1	NM_005797.4:c.544C>T	NC_000011.9	g.118130809G>A
					NM_005797.4	c.72del	p.(Ile24MetfsTer22)	Pathogenic	1	NM_005797.4:c.72del	NC_000011.9	g.118133799del
				MPZL2 (HGNC:3496) Total					3
				KIZ (HGNC:15865)	NM_018474.6	c.1001dup	p.(Trp335fs)	Likely Pathogenic	1	NM_018474.6:c.1001dup	NC_000020.10	g.21143107dup
					NM_018474.6	c.52G>T	p.(Glu18*)	Likely Pathogenic	1	NM_018474.6:c.52G>T	NC_000020.10	g.21106808G>T
					NM_018474.6	c.542dup	p.(Pro182fs)	Likely Pathogenic	1	NM_018474.6:c.542dup	NC_000020.10	g.21142648dup
				KIZ (HGNC:15865) Total					3
				HPGD (HGNC:5154)	NM_000860.6	c.307del	p.(Thr103fs)	Likely Pathogenic	1	NM_000860.6:c.307del	NC_000004.11	g.175439144del
					NC_000004.11(NM_000860.6)	c.421+1G>T		Pathogenic	1	NC_000004.11(NM_000860.6):c.421+1G>T	NC_000004.11	g.175429846C>A
					NM_000860.6	c.453T>G	p.(Tyr151*)	Likely Pathogenic	1	NM_000860.6:c.453T>G	NC_000004.11	g.175416744A>C
				HPGD (HGNC:5154) Total					3
				GUSB (HGNC:4696)	NM_000181.4	c.1927C>T	p.(Gln643*)	Likely Pathogenic	2	NM_000181.4:c.1927C>T	NC_000007.13	g.65425913G>A
					NC_000007.13(NM_000181.4)	c.724+1G>T		Likely Pathogenic	1	NC_000007.13(NM_000181.4):c.724+1G>T	NC_000007.13	g.65444385C>A
				GUSB (HGNC:4696) Total					3
				FH (HGNC:3700)	NM_000143.4	c.1431_1433dup	p.(Lys477dup)	Likely Pathogenic	3	NM_000143.4:c.1431_1433dup	NC_000001.10	g.241661230_241661232dup
				FH (HGNC:3700) Total					3
				KIAA1109 (HGNC:26953)	NM_001384125.1	c.11204dup	p.(Asn3735fs)	Likely Pathogenic	1	NM_001384125.1:c.11204dup	NC_000004.11	g.123247017dup
					NC_000004.11(NM_001384125.1)	c.12113-1G>C		Likely Pathogenic	1	NC_000004.11(NM_001384125.1):c.12113-1G>C	NC_000004.11	g.123257346G>C
					NC_000004.11(NM_015312.3)	c.14500+1G>T		Likely Pathogenic	1	NC_000004.11(NM_015312.3):c.14500+1G>T	NC_000004.11	g.123277146G>T
				KIAA1109 (HGNC:26953) Total					3
				FANCA (HGNC:3582)	NC_000016.9(NM_000135.4)	c.2223-1G>A		Likely Pathogenic	1	NC_000016.9(NM_000135.4):c.2223-1G>A	NC_000016.9	g.89836668C>T
					NM_000135.4	c.4124_4125del	p.(Thr1375fs)	Pathogenic	1	NM_000135.4:c.4124_4125del	NC_000016.9	g.89805585_89805586del
					NM_000135.4	c.65G>A	p.(Trp22*)	Pathogenic	1	NM_000135.4:c.65G>A	NC_000016.9	g.89882959C>T
				FANCA (HGNC:3582) Total					3
				LIPA (HGNC:6617)	NM_000235.4	c.894G>A	p.(Gln298Gln)	Pathogenic	3	NM_000235.4:c.894G>A	NC_000010.10	g.90982268C>T
				LIPA (HGNC:6617) Total					3
				GAMT (HGNC:4136)	NM_000156.6	c.299_311dup	p.(Arg105fs)	Pathogenic	1	NM_000156.6:c.299_311dup	NC_000019.9	g.1399810_1399822dup
					NM_000156.6	c.471dup	p.(Arg158fs)	Likely Pathogenic	1	NM_000156.6:c.471dup	NC_000019.9	g.1399016dup
					NC_000019.9(NM_000156.6)	c.570+1G>A		Likely Pathogenic	1	NC_000019.9(NM_000156.6):c.570+1G>A	NC_000019.9	g.1398914C>T
				GAMT (HGNC:4136) Total					3
				NCF1 (HGNC:7660)	NM_000265.6	c.579G>A	p.(Trp193*)	Pathogenic	2	NM_000265.6:c.579G>A	NC_000007.13	g.74197872G>A
					NM_000265.6	c.75_76del	p.(Tyr26fs)	Pathogenic	1	NM_000265.6:c.75_76del	NC_000007.13	g.74191615_74191616del
				NCF1 (HGNC:7660) Total					3
				ORAI1 (HGNC:25896)	NM_032790.3	c.131_132insGCCGC	p.(Pro46fs)	Likely Pathogenic	1	NM_032790.3:c.131_132insGCCGC	NC_000012.11	g.122064779_122064783delinsGCCG
					NM_032790.3	c.132_133insGCGGGGACGGGGAGCCCCCGGGGGCC	p.(Pro45fs)	Likely Pathogenic	1	NM_032790.3:c.132_133insGCGGGGACGGGGAGCCCCCGGGGGCC	NC_000012.11	g.122064780_122064785delinsGCGGGGACGGGGAGCCCCCGGGGGCC
					NM_032790.3	c.132delinsGCCGCAGCGGGGACGGGGAGCCCCCGGGGGCC	p.(Pro45fs)	Likely Pathogenic	1	NM_032790.3:c.132delinsGCCGCAGCGGGGACGGGGAGCCCCCGGGGGCC	NC_000012.11	g.122064779_122064785delinsGCCGCAGCGGGGACGGGGAGCCCCCGGGGGCC
				ORAI1 (HGNC:25896) Total					3
				GMPPB (HGNC:22932)	NM_021971.4	c.458C>T	p.(Thr153Ile)	Pathogenic	1	NM_021971.4:c.458C>T	NC_000003.11	g.49760132G>A
					NM_021971.4	c.79G>C	p.(Asp27His)	Pathogenic	1	NM_021971.4:c.79G>C	NC_000003.11	g.49761081C>G
					NM_021971.4	c.860G>A	p.(Arg287Gln)	Pathogenic	1	NM_021971.4:c.860G>A	NC_000003.11	g.49759489C>T
				GMPPB (HGNC:22932) Total					3
				MCPH1 (HGNC:6954)	NM_024596.5	c.2145G>A	p.(Trp715*)	Likely Pathogenic	1	NM_024596.5:c.2145G>A	NC_000008.10	g.6357381G>A
					NM_024596.5	c.2362C>T	p.(Gln788*)	Likely Pathogenic	1	NM_024596.5:c.2362C>T	NC_000008.10	g.6479122C>T
					NM_024596.5	c.865C>T	p.(Gln289*)	Likely Pathogenic	1	NM_024596.5:c.865C>T	NC_000008.10	g.6302108C>T
				MCPH1 (HGNC:6954) Total					3
				GLE1 (HGNC:4315)	NM_001003722.2	c.1706G>A	p.(Arg569His)	Likely Pathogenic	1	NM_001003722.2:c.1706G>A	NC_000009.11	g.131298693G>A
					NM_001003722.2	c.241C>T	p.(Gln81*)	Likely Pathogenic	1	NM_001003722.2:c.241C>T	NC_000009.11	g.131271296C>T
					NM_001003722.2	c.553del	p.(Gln185fs)	Likely Pathogenic	1	NM_001003722.2:c.553del	NC_000009.11	g.131285067del
				GLE1 (HGNC:4315) Total					3
				NTHL1 (HGNC:8028)	NM_002528.7	c.244C>T	p.(Gln82*)	Pathogenic	1	NM_002528.7:c.244C>T	NC_000016.9	g.2096239G>A
					NM_002528.7	c.356_359dup	p.(Arg121fs)	Pathogenic	2	NM_002528.7:c.356_359dup	NC_000016.9	g.2094798_2094801dup
				NTHL1 (HGNC:8028) Total					3
				FAN1 (HGNC:29170)	NM_014967.5	c.2260C>T	p.(Arg754*)	Likely Pathogenic	1	NM_014967.5:c.2260C>T	NC_000015.9	g.31217417C>T
					NM_014967.5	c.560_561del	p.(Thr187fs)	Likely Pathogenic	1	NM_014967.5:c.560_561del	NC_000015.9	g.31197426_31197427del
					NM_014967.5	c.590C>A	p.(Ser197*)	Likely Pathogenic	1	NM_014967.5:c.590C>A	NC_000015.9	g.31197456C>A
				FAN1 (HGNC:29170) Total					3
				HGD (HGNC:4892)	NM_000187.4	c.175del	p.(Ser59fs)	Pathogenic	1	NM_000187.4:c.175del	NC_000003.11	g.120393750del
					NM_000187.4	c.291G>A	p.(Trp97*)	Pathogenic	1	NM_000187.4:c.291G>A	NC_000003.11	g.120371490C>T
					NC_000003.11(NM_000187.4)	c.342+1G>A		Likely Pathogenic	1	NC_000003.11(NM_000187.4):c.342+1G>A	NC_000003.11	g.120371438C>T
				HGD (HGNC:4892) Total					3
				ITGA7 (HGNC:6143)	NM_002206.3	c.1019del	p.(Gly340fs)	Likely Pathogenic	1	NM_002206.3:c.1019del	NC_000012.11	g.56092342del
					NC_000012.11(NM_002206.3)	c.1887+2T>C		Likely Pathogenic	1	NC_000012.11(NM_002206.3):c.1887+2T>C	NC_000012.11	g.56090065A>G
					NC_000012.11(NM_002206.3)	c.2357+1G>A		Pathogenic	1	NC_000012.11(NM_002206.3):c.2357+1G>A	NC_000012.11	g.56088226C>T
				ITGA7 (HGNC:6143) Total					3
				HFM1 (HGNC:20193)	NM_001017975.6	c.2562_2563del	p.(Glu856fs)	Likely Pathogenic	1	NM_001017975.6:c.2562_2563del	NC_000001.10	g.91788526_91788527del
					NM_001017975.6	c.3057_3058del	p.(Arg1021fs)	Likely Pathogenic	1	NM_001017975.6:c.3057_3058del	NC_000001.10	g.91781454_91781455del
					NC_000001.10(NM_001017975.6)	c.873+2T>C		Likely Pathogenic	1	NC_000001.10(NM_001017975.6):c.873+2T>C	NC_000001.10	g.91846467A>G
				HFM1 (HGNC:20193) Total					3
				MVK (HGNC:7530)	NM_000431.4	c.1129G>A	p.(Val377Ile)	Pathogenic	3	NM_000431.4:c.1129G>A	NC_000012.11	g.110034320G>A
				MVK (HGNC:7530) Total					3
				FANCM (HGNC:23168)	NM_020937.4	c.1492C>T	p.(Gln498*)	Likely Pathogenic	1	NM_020937.4:c.1492C>T	NC_000014.8	g.45628394C>T
					NM_020937.4	c.5101C>T	p.(Gln1701*)	Likely Pathogenic	1	NM_020937.4:c.5101C>T	NC_000014.8	g.45658326C>T
					NM_020937.4	c.5791C>T	p.(Arg1931*)	Pathogenic	1	NM_020937.4:c.5791C>T	NC_000014.8	g.45667921C>T
				FANCM (HGNC:23168) Total					3
				ITGA2B (HGNC:6138)	NM_000419.5	c.1122dup	p.(Ser375fs)	Likely Pathogenic	1	NM_000419.5:c.1122dup	NC_000017.10	g.42460953dup
					NM_000419.5	c.1750C>T	p.(Arg584*)	Likely Pathogenic	1	NM_000419.5:c.1750C>T	NC_000017.10	g.42457372G>A
					NM_000419.5	c.797G>A	p.(Trp266*)	Likely Pathogenic	1	NM_000419.5:c.797G>A	NC_000017.10	g.42462318C>T
				ITGA2B (HGNC:6138) Total					3
				HEXB (HGNC:4879)	NM_000521.4	c.1250C>T	p.(Pro417Leu)	Pathogenic	2	NM_000521.4:c.1250C>T	NC_000005.9	g.74014629C>T
					NM_000521.4	c.333G>A	p.(Trp111*)	Likely Pathogenic	1	NM_000521.4:c.333G>A	NC_000005.9	g.73985186G>A
				HEXB (HGNC:4879) Total					3
				LCA5 (HGNC:31923)	NM_001122769.3	c.835C>T	p.(Gln279*)	Pathogenic	3	NM_001122769.3:c.835C>T	NC_000006.11	g.80203353G>A
				LCA5 (HGNC:31923) Total					3
				LAMA1 (HGNC:6481)	NM_005559.4	c.1651C>T	p.(Gln551*)	Likely Pathogenic	1	NM_005559.4:c.1651C>T	NC_000018.9	g.7037663G>A
					NM_005559.4	c.5387del	p.(Lys1796fs )	Likely Pathogenic	1	NM_005559.4:c.5387del	NC_000018.9	g.6985639del
					NC_000018.9(NM_005559.4)	c.7779-1G>A		Likely Pathogenic	1	NC_000018.9(NM_005559.4):c.7779-1G>A	NC_000018.9	g.6958662C>T
				LAMA1 (HGNC:6481) Total					3
				SERPINA6 (HGNC:1540)	NM_001756.4	c.1165G>A	p.(Asp389Asn)	Likely Pathogenic	1	NM_001756.4:c.1165G>A	NC_000014.8	g.94770808C>T
					NM_001756.4	c.344T>A	p.(Leu115His)	Likely Pathogenic	2	NM_001756.4:c.344T>A	NC_000014.8	g.94780642A>T
				SERPINA6 (HGNC:1540) Total					3
				POMT1 (HGNC:9202)	NM_001077365.2	c.2101dup	p.(Asp701fs)	Pathogenic	2	NM_001077365.2:c.2101dup	NC_000009.11	g.134398416dup
					NM_001077365.2	c.598G>C	p.(Ala200Pro)	Likely Pathogenic	1	NM_001077365.2:c.598G>C	NC_000009.11	g.134385188G>C
				POMT1 (HGNC:9202) Total					3
				RDH5 (HGNC:9940)	NM_002905.5	c.712G>T	p.(Gly238Trp)	Pathogenic	3	NM_002905.5:c.712G>T	NC_000012.11	g.56117812G>T
				RDH5 (HGNC:9940) Total					3
				TNXB (HGNC:11976)	NM_001365276.2	c.1159G>T	p.(Glu387*)	Likely Pathogenic	1	NM_001365276.2:c.1159G>T	NC_000006.11	g.32064471C>A
					NC_000006.11(NM_001365276.2)	c.12469+2T>C		Likely Pathogenic	1	NC_000006.11(NM_001365276.2):c.12469+2T>C	NC_000006.11	g.32009787A>G
					NM_001365276.2	c.7629del	p.(Val2544fs)	Likely Pathogenic	1	NM_001365276.2:c.7629del	NC_000006.11	g.32026032del
				TNXB (HGNC:11976) Total					3
				XDH (HGNC:12805)	NC_000002.11(NM_000379.4)	c.1686+1G>C		Likely Pathogenic	2	NC_000002.11(NM_000379.4):c.1686+1G>C	NC_000002.11	g.31596738C>G
					NM_000379.4	c.682C>T	p.(Arg228*)	Likely Pathogenic	1	NM_000379.4:c.682C>T	NC_000002.11	g.31609391G>A
				XDH (HGNC:12805) Total					3
				WDR60 (HGNC:21862)	NM_018051.5	c.1321C>T	p.(Arg441*)	Likely Pathogenic	1	NM_018051.5:c.1321C>T	NC_000007.13	g.158695250C>T
					NC_000007.13(NM_018051.5)	c.1358-2A>G		Likely Pathogenic	1	NC_000007.13(NM_018051.5):c.1358-2A>G	NC_000007.13	g.158698678A>G
					NM_018051.5	c.69G>A	p.(Trp23*)	Likely Pathogenic	1	NM_018051.5:c.69G>A	NC_000007.13	g.158662599G>A
				WDR60 (HGNC:21862) Total					3
				SDR9C7 (HGNC:29958)	NM_148897.3	c.112G>A	p.(Gly38Arg)	Likely Pathogenic	1	NM_148897.3:c.112G>A	NC_000012.11	g.57327934C>T
					NM_148897.3	c.551A>G	p.(Asp184Gly)	Likely Pathogenic	2	NM_148897.3:c.551A>G	NC_000012.11	g.57324019T>C
				SDR9C7 (HGNC:29958) Total					3
				WDR19 (HGNC:18340)	NC_000004.11(NM_025132.4)	c.290+1G>T		Likely Pathogenic	1	NC_000004.11(NM_025132.4):c.290+1G>T	NC_000004.11	g.39191402G>T
					NM_025132.4	c.3533G>A	p.(Arg1178Gln)	Likely Pathogenic	1	NM_025132.4:c.3533G>A	NC_000004.11	g.39274649G>A
					NM_025132.4	c.781dup	p.(Thr261fs)	Likely Pathogenic	1	NM_025132.4:c.781dup	NC_000004.11	g.39207247dup
				WDR19 (HGNC:18340) Total					3
				QRICH2 (HGNC:25326)	NM_032134.2	c.1009C>T	p.(Gln337*)	Likely Pathogenic	1	NM_032134.2:c.1009C>T	NC_000017.10	g.74289301G>A
					NM_032134.2	c.3454_3455del	p.(Arg1152fs)	Likely Pathogenic	1	NM_032134.2:c.3454_3455del	NC_000017.10	g.74283331_74283332del
					NM_032134.2	c.4673dup	p.(Ser1559fs)	Likely Pathogenic	1	NM_032134.2:c.4673dup	NC_000017.10	g.74273342dup
				QRICH2 (HGNC:25326) Total					3
				ZMYND15 (HGNC:20997)	NM_001136046.3	c.170G>A	p.(Trp57*)	Likely Pathogenic	1	NM_001136046.3:c.170G>A	NC_000017.10	g.4644013G>A
					NM_001136046.3	c.380_384del	p.(Lys127fs)	Likely Pathogenic	1	NM_001136046.3:c.380_384del	NC_000017.10	g.4644223_4644227del
					NM_001136046.3	c.463_466del	p.(Pro155fs)	Likely Pathogenic	1	NM_001136046.3:c.463_466del	NC_000017.10	g.4644306_4644309del
				ZMYND15 (HGNC:20997) Total					3
				PLG (HGNC:9071)	NM_000301.5	c.112A>G	p.(Lys38Glu)	Likely Pathogenic	3	NM_000301.5:c.112A>G	NC_000006.11	g.161127501A>G
				PLG (HGNC:9071) Total					3
				TECTA (HGNC:11720)	NM_005422.4	c.156del	p.(Ile53fs)	Likely Pathogenic	1	NM_005422.4:c.156del	NC_000011.9	g.120976631del
					NC_000011.9(NM_005422.4)	c.2941+1G>A		Pathogenic	1	NC_000011.9(NM_005422.4):c.2941+1G>A	NC_000011.9	g.121000921G>A
					NM_005422.4	c.805C>T	p.(Arg269*)	Likely Pathogenic	1	NM_005422.4:c.805C>T	NC_000011.9	g.120989029C>T
				TECTA (HGNC:11720) Total					3
				SERPINB8 (HGNC:8952)	NM_002640.4	c.820G>T	p.(Glu274*)	Likely Pathogenic	1	NM_002640.4:c.820G>T	NC_000018.9	g.61654207G>T
					NM_002640.4	c.850C>T	p.(Arg284*)	Likely Pathogenic	2	NM_002640.4:c.850C>T	NC_000018.9	g.61654237C>T
				SERPINB8 (HGNC:8952) Total					3
				TBCE (HGNC:11582)	NM_003193.5	c.1038del	p.(Glu347fs)	Likely Pathogenic	2	NM_003193.5:c.1038del	NC_000001.10	g.235600711del
					NM_003193.5	c.349_350insGTAAGTG	p.(Asp117fs)	Likely Pathogenic	1	NM_003193.5:c.349_350insGTAAGTG	NC_000001.10	g.235577911_235577912insGTAAGTG
				TBCE (HGNC:11582) Total					3
				SEC23B (HGNC:10702)	NM_006363.6	c.325G>A	p.(Glu109Lys)	Pathogenic	1	NM_006363.6:c.325G>A	NC_000020.10	g.18496339G>A
					NM_006363.6	c.40C>T	p.(Arg14Trp)	Pathogenic	1	NM_006363.6:c.40C>T	NC_000020.10	g.18491519C>T
					NC_000020.10(NM_006363.6)	c.689+1G>A		Pathogenic	1	NC_000020.10(NM_006363.6):c.689+1G>A	NC_000020.10	g.18505665G>A
				SEC23B (HGNC:10702) Total					3
				SYNE1 (HGNC:17089)	NM_182961.4	c.25006C>T	p.(Arg8336*)	Likely Pathogenic	1	NM_182961.4:c.25006C>T	NC_000006.11	g.152464871G>A
					NM_182961.4	c.2806C>T	p.(Arg936*)	Likely Pathogenic	1	NM_182961.4:c.2806C>T	NC_000006.11	g.152776647G>A
					NM_182961.4	c.460_461del	p.(Ser154fs)	Likely Pathogenic	1	NM_182961.4:c.460_461del	NC_000006.11	g.152831449_152831450del
				SYNE1 (HGNC:17089) Total					3
				RSPH1 (HGNC:12371)	NC_000021.8(NM_080860.4)	c.275-2A>C		Pathogenic	1	NC_000021.8(NM_080860.4):c.275-2A>C	NC_000021.8	g.43906573T>G
					NC_000021.8(NM_080860.4)	c.727+5G>A		Likely Pathogenic	1	NC_000021.8(NM_080860.4):c.727+5G>A	NC_000021.8	g.43897396C>T
					NM_080860.4	c.85G>T	p.(Glu29*)	Pathogenic	1	NM_080860.4:c.85G>T	NC_000021.8	g.43913159C>A
				RSPH1 (HGNC:12371) Total					3
				STAG3 (HGNC:11356)	NM_001282717.2	c.2776C>T	p.(Arg926*)	Likely Pathogenic	3	NM_001282717.2:c.2776C>T	NC_000007.13	g.99801719C>T
				STAG3 (HGNC:11356) Total					3
				RARS2 (HGNC:21406)	NM_020320.5	c.1026G>A	p.(Met342Ile)	Likely Pathogenic	2	NM_020320.5:c.1026G>A	NC_000006.11	g.88231191C>T
					NC_000006.11(NM_020320.5)	c.536-1G>A		Likely Pathogenic	1	NC_000006.11(NM_020320.5):c.536-1G>A	NC_000006.11	g.88251713C>T
				RARS2 (HGNC:21406) Total					3
				SRD5A2 (HGNC:11285)	NM_000348.4	c.620C>A	p.(Ala206Asp)	Likely Pathogenic	1	NM_000348.4:c.620C>A	NC_000002.11	g.31754455G>T
					NM_000348.4	c.680G>A	p.(Arg226Gln)	Pathogenic	2	NM_000348.4:c.680G>A	NC_000002.11	g.31754395C>T
				SRD5A2 (HGNC:11285) Total					3
				PSAP (HGNC:9498)	NC_000010.10(NM_002778.4)	c.577-1G>T		Pathogenic	1	NC_000010.10(NM_002778.4):c.577-1G>T	NC_000010.10	g.73587915C>A
					NM_002778.4	c.645C>A	p.(Asn215Lys )	Likely Pathogenic	1	NM_002778.4:c.645C>A	NC_000010.10	g.73587846G>T
					NM_002778.4	c.978del	p.(Lys327fs )	Likely Pathogenic	1	NM_002778.4:c.978del	NC_000010.10	g.73580025del
				PSAP (HGNC:9498) Total					3
				SLC38A8 (HGNC:32434)	NC_000016.9(NM_001080442.3)	c.388+1G>T		Likely Pathogenic	1	NC_000016.9(NM_001080442.3):c.388+1G>T	NC_000016.9	g.84070306C>A
					NM_001080442.3	c.427C>T	p.(Gln143*)	Likely Pathogenic	1	NM_001080442.3:c.427C>T	NC_000016.9	g.84067036G>A
					NM_001080442.3	c.697G>A	p.(Glu233Lys)	Likely Pathogenic	1	NM_001080442.3:c.697G>A	NC_000016.9	g.84056488C>T
				SLC38A8 (HGNC:32434) Total					3
				TSPEAR (HGNC:1268)	NM_144991.3	c.1448del	p.(Ser483fs)	Likely Pathogenic	1	NM_144991.3:c.1448del	NC_000021.8	g.45941884del
					NM_144991.3	c.1528C>T	p.(Arg510*)	Likely Pathogenic	1	NM_144991.3:c.1528C>T	NC_000021.8	g.45941804G>A
					NM_144991.3	c.1676_1677del	p.(Tyr559fs)	Likely Pathogenic	1	NM_144991.3:c.1676_1677del	NC_000021.8	g.45929160_45929161del
				TSPEAR (HGNC:1268) Total					3
				SLC25A15 (HGNC:10985)	NC_000013.10(NM_014252.4)	c.622+1G>A		Likely Pathogenic	1	NC_000013.10(NM_014252.4):c.622+1G>A	NC_000013.10	g.41381600G>A
					NM_014252.4	c.79G>A	p.(Gly27Arg)	Pathogenic	1	NM_014252.4:c.79G>A	NC_000013.10	g.41373216G>A
					NM_014252.4	c.98_101del	p.(Met33fs)	Likely Pathogenic	1	NM_014252.4:c.98_101del	NC_000013.10	g.41373235_41373238del
				SLC25A15 (HGNC:10985) Total					3
				PINK1 (HGNC:14581)	NM_032409.3	c.1040T>C	p.(Leu347Pro)	Pathogenic	1	NM_032409.3:c.1040T>C	NC_000001.10	g.20972133T>C
					NC_000001.10(NM_032409.3)	c.1252-1G>A		Likely Pathogenic	1	NC_000001.10(NM_032409.3):c.1252-1G>A	NC_000001.10	g.20975487G>A
					NM_032409.3	c.502G>C	p.(Ala168Pro)	Pathogenic	1	NM_032409.3:c.502G>C	NC_000001.10	g.20964449G>C
				PINK1 (HGNC:14581) Total					3
				SLC1A4 (HGNC:10942)	NM_003038.5	c.766G>A	p.(Glu256Lys)	Pathogenic	2	NM_003038.5:c.766G>A	NC_000002.11	g.65237863G>A
					NM_003038.5	c.805_808dup	p.(Pro270fs)	Likely Pathogenic	1	NM_003038.5:c.805_808dup	NC_000002.11	g.65243578_65243581dup
				SLC1A4 (HGNC:10942) Total					3
				SKIV2L (HGNC:10898)	NC_000006.11(NM_006929.5)	c.1404-2A>G		Pathogenic	1	NC_000006.11(NM_006929.5):c.1404-2A>G	NC_000006.11	g.31931188A>G
					NC_000006.11(NM_006929.5)	c.2341-1G>C		Likely Pathogenic	1	NC_000006.11(NM_006929.5):c.2341-1G>C	NC_000006.11	g.31934780G>C
					NC_000006.11(NM_006929.5)	c.470-1G>A		Likely Pathogenic	1	NC_000006.11(NM_006929.5):c.470-1G>A	NC_000006.11	g.31928442G>A
				SKIV2L (HGNC:10898) Total					3
				CDH3 (HGNC:1762)	NM_001793.6	c.2122G>T	p.(Glu708*)	Likely Pathogenic	1	NM_001793.6:c.2122G>T	NC_000016.9	g.68729277G>T
					NM_001793.6	c.2158C>T	p.(Arg720*)	Pathogenic	1	NM_001793.6:c.2158C>T	NC_000016.9	g.68729704C>T
				CDH3 (HGNC:1762) Total					2
				ADSSL1 (HGNC:20093)	NM_152328.5	c.746_755del	p.(Lys249fs)	Likely Pathogenic	1	NM_152328.5:c.746_755del	NC_000014.8	g.105207533_105207542del
					NM_152328.5	c.967C>T	p.(Gln323*)	Likely Pathogenic	1	NM_152328.5:c.967C>T	NC_000014.8	g.105209422C>T
				ADSSL1 (HGNC:20093) Total					2
				CFD (HGNC:2771)	NC_000019.9(NM_001928.3)	c.213-1G>C		Likely Pathogenic	1	NC_000019.9(NM_001928.3):c.213-1G>C	NC_000019.9	g.860860G>C
					NM_001928.3	c.278_279dup	p.(Leu94fs)	Likely Pathogenic	1	NM_001928.3:c.278_279dup	NC_000019.9	g.860926_860927dup
				CFD (HGNC:2771) Total					2
				CWC27 (HGNC:10664)	NC_000005.9(NM_005869.4)	c.249_252+22del	p.(Phe83fs)	Likely Pathogenic	1	NC_000005.9(NM_005869.4):c.249_252+22del	NC_000005.9	g.64077857_64077882del
					NC_000005.9(NM_005869.4)	c.397-2A>C		Likely Pathogenic	1	NC_000005.9(NM_005869.4):c.397-2A>C	NC_000005.9	g.64081306A>C
				CWC27 (HGNC:10664) Total					2
				CEP135 (HGNC:29086)	NM_025009.5	c.3325C>T	p.(Arg1109*)	Likely Pathogenic	1	NM_025009.5:c.3325C>T	NC_000004.11	g.56890671C>T
					NC_000004.11(NM_025009.5)	c.473-1G>C		Likely Pathogenic	1	NC_000004.11(NM_025009.5):c.473-1G>C	NC_000004.11	g.56823388G>C
				CEP135 (HGNC:29086) Total					2
				CCDC40 (HGNC:26090)	NC_000017.10(NM_017950.4)	c.1160-2_1162del	p.(Leu387_Ala388delinsSer)	Likely Pathogenic	1	NC_000017.10(NM_017950.4):c.1160-2_1162del	NC_000017.10	g.78032291_78032295del
					NM_017950.4	c.302C>G	p.(Ser101*)	Likely Pathogenic	1	NM_017950.4:c.302C>G	NC_000017.10	g.78013819C>G
				CCDC40 (HGNC:26090) Total					2
				ESCO2 (HGNC:27230)	NC_000008.10(NM_001017420.3)	c.1132-7A>G		Pathogenic	1	NC_000008.10(NM_001017420.3):c.1132-7A>G	NC_000008.10	g.27646357A>G
					NM_001017420.3	c.845_848del	p.(Lys282fs)	Likely Pathogenic	1	NM_001017420.3:c.845_848del	NC_000008.10	g.27634670_27634673del
				ESCO2 (HGNC:27230) Total					2
				CCDC114 (HGNC:26560)	NC_000019.9(NM_001364171.2)	c.598-2A>C		Likely Pathogenic	1	NC_000019.9(NM_001364171.2):c.598-2A>C	NC_000019.9	g.48809582T>G
					NM_001364171.2	c.853G>A	p.(Ala285Thr)	Pathogenic	1	NM_001364171.2:c.853G>A	NC_000019.9	g.48807210C>T
				CCDC114 (HGNC:26560) Total					2
				AGXT (HGNC:341)	NM_000030.3	c.32C>G	p.(Pro11Arg)	Likely Pathogenic	1	NM_000030.3:c.32C>G	NC_000002.11	g.241808314C>G
					NM_000030.3	c.508G>A	p.(Gly170Arg)	Pathogenic	1	NM_000030.3:c.508G>A	NC_000002.11	g.241810850G>A
				AGXT (HGNC:341) Total					2
				EIF2B2 (HGNC:3258)	NM_014239.4	c.599G>T	p.(Gly200Val)	Pathogenic	1	NM_014239.4:c.599G>T	NC_000014.8	g.75472570G>T
					NM_014239.4	c.818A>G	p.(Lys273Arg)	Pathogenic	1	NM_014239.4:c.818A>G	NC_000014.8	g.75473404A>G
				EIF2B2 (HGNC:3258) Total					2
				ADAMTS2 (HGNC:218)	NM_014244.5	c.3544C>T	p.(Arg1182*)	Likely Pathogenic	1	NM_014244.5:c.3544C>T	NC_000005.9	g.178540960G>A
					NM_014244.5	c.97_130del	p.(Pro33fs)	Likely Pathogenic	1	NM_014244.5:c.97_130del	NC_000005.9	g.178772213_178772246del
				ADAMTS2 (HGNC:218) Total					2
				DOCK8 (HGNC:19191)	NC_000009.11(NM_203447.4)	c.2779-2A>C		Likely Pathogenic	1	NC_000009.11(NM_203447.4):c.2779-2A>C	NC_000009.11	g.386329A>C
					NC_000009.11(NM_203447.4)	c.54-1G>T		Likely Pathogenic	1	NC_000009.11(NM_203447.4):c.54-1G>T	NC_000009.11	g.271626G>T
				DOCK8 (HGNC:19191) Total					2
				CDK5RAP2 (HGNC:18672)	NM_018249.6	c.3789_3798del	p.(His1264fs)	Likely Pathogenic	1	NM_018249.6:c.3789_3798del	NC_000009.11	g.123199730_123199739del
					NM_018249.6	c.997A>T	p.(Lys333*)	Likely Pathogenic	1	NM_018249.6:c.997A>T	NC_000009.11	g.123290086T>A
				CDK5RAP2 (HGNC:18672) Total					2
				ELAC2 (HGNC:14198)	NM_018127.7	c.2342G>A	p.(Arg781His)	Likely Pathogenic	2	NM_018127.7:c.2342G>A	NC_000017.10	g.12896274C>T
				ELAC2 (HGNC:14198) Total					2
				AP5Z1 (HGNC:22197)	NM_014855.3	c.1487G>A	p.(Trp496*)	Likely Pathogenic	1	NM_014855.3:c.1487G>A	NC_000007.13	g.4827817G>A
					NM_014855.3	c.2061_2064dup	p.(Ala689fs)	Likely Pathogenic	1	NM_014855.3:c.2061_2064dup	NC_000007.13	g.4830426_4830429dup
				AP5Z1 (HGNC:22197) Total					2
				ERCC2 (HGNC:3434)	NC_000019.9(NM_000400.4)	c.1758+2T>G		Likely Pathogenic	1	NC_000019.9(NM_000400.4):c.1758+2T>G	NC_000019.9	g.45856498A>C
					NM_000400.4	c.2150C>G	p.(Ala717Gly)	Pathogenic	1	NM_000400.4:c.2150C>G	NC_000019.9	g.45855507G>C
				ERCC2 (HGNC:3434) Total					2
				ANGPTL3 (HGNC:491)	NM_014495.4	c.439_442del	p.(Asn147fs)	Pathogenic	2	NM_014495.4:c.439_442del	NC_000001.10	g.63063676_63063679del
				ANGPTL3 (HGNC:491) Total					2
				CRB1 (HGNC:2343)	NM_201253.3	c.2843G>A	p.(Cys948Tyr)	Pathogenic	2	NM_201253.3:c.2843G>A	NC_000001.10	g.197403836G>A
				CRB1 (HGNC:2343) Total					2
				ALOXE3 (HGNC:13743)	NC_000017.10(NM_021628.3)	c.1685-2A>G		Likely Pathogenic	1	NC_000017.10(NM_021628.3):c.1685-2A>G	NC_000017.10	g.8007535T>C
					NM_021628.3	c.700C>T	p.(Arg234*)	Pathogenic	1	NM_021628.3:c.700C>T	NC_000017.10	g.8015495G>A
				ALOXE3 (HGNC:13743) Total					2
				CACNA1B (HGNC:1389)	NM_000718.4	c.110dup	p.(Gln38fs)	Likely Pathogenic	1	NM_000718.4:c.110dup	NC_000009.11	g.140772495dup
					NM_000718.4	c.200del	p.(Asn67fs)	Likely Pathogenic	1	NM_000718.4:c.200del	NC_000009.11	g.140772585del
				CACNA1B (HGNC:1389) Total					2
				CFAP44 (HGNC:25631)	NC_000003.11(NM_001164496.2)	c.408-2A>T		Likely Pathogenic	1	NC_000003.11(NM_001164496.2):c.408-2A>T	NC_000003.11	g.113139028T>A
					NC_000003.11(NM_001164496.2)	c.5078-2A>G		Likely Pathogenic	1	NC_000003.11(NM_001164496.2):c.5078-2A>G	NC_000003.11	g.113015734T>C
				CFAP44 (HGNC:25631) Total					2
				DYSF (HGNC:3097)	NM_001130987.2	c.3167G>A	p.(Arg1056Gln)	Pathogenic	1	NM_001130987.2:c.3167G>A	NC_000002.11	g.71797810G>A
					NM_001130987.2	c.4989del	p.(Glu1663fs)	Likely Pathogenic	1	NM_001130987.2:c.4989del	NC_000002.11	g.71887767del
				DYSF (HGNC:3097) Total					2
				CFAP43 (HGNC:26684)	NM_025145.7	c.3749del	p.(Thr1250fs)	Likely Pathogenic	1	NM_025145.7:c.3749del	NC_000010.10	g.105907668del
					NM_025145.7	c.4579dup	p.(Ser1527fs)	Likely Pathogenic	1	NM_025145.7:c.4579dup	NC_000010.10	g.105893401dup
				CFAP43 (HGNC:26684) Total					2
				COX20 (HGNC:26970)	NM_198076.6	c.108T>A	p.(Tyr36*)	Likely Pathogenic	1	NM_198076.6:c.108T>A	NC_000001.10	g.245005311T>A
					NC_000001.10(NM_198076.6)	c.157+3G>C		Likely Pathogenic	1	NC_000001.10(NM_198076.6):c.157+3G>C	NC_000001.10	g.245005363G>C
				COX20 (HGNC:26970) Total					2
				CEP250 (HGNC:1859)	NM_007186.6	c.2654_2675del	p.(Met885fs)	Likely Pathogenic	1	NM_007186.6:c.2654_2675del	NC_000020.10	g.34078530_34078551del
					NC_000020.10(NM_007186.6)	c.493-1G>A		Likely Pathogenic	1	NC_000020.10(NM_007186.6):c.493-1G>A	NC_000020.10	g.34054790G>A
				CEP250 (HGNC:1859) Total					2
				ELP1 (HGNC:5959)	NC_000009.11(NM_003640.5)	c.2204+6T>C		Pathogenic	1	NC_000009.11(NM_003640.5):c.2204+6T>C	NC_000009.11	g.111662096A>G
					NC_000009.11(NM_003640.5)	c.3222+2T>C		Likely Pathogenic	1	NC_000009.11(NM_003640.5):c.3222+2T>C	NC_000009.11	g.111651610A>G
				ELP1 (HGNC:5959) Total					2
				ENPP1 (HGNC:3356)	NM_006208.3	c.1186del	p.(Val396fs)	Likely Pathogenic	1	NM_006208.3:c.1186del	NC_000006.11	g.132189179del
					NM_006208.3	c.2026C>T	p.(Gln676*)	Likely Pathogenic	1	NM_006208.3:c.2026C>T	NC_000006.11	g.132201100C>T
				ENPP1 (HGNC:3356) Total					2
				COQ8B (HGNC:19041)	NM_024876.4	c.645del	p.(Phe215fs)	Pathogenic	1	NM_024876.4:c.645del	NC_000019.9	g.41209694del
					NC_000019.9(NM_024876.4)	c.893+2T>A		Likely Pathogenic	1	NC_000019.9(NM_024876.4):c.893+2T>A	NC_000019.9	g.41208503A>T
				COQ8B (HGNC:19041) Total					2
				CDHR1 (HGNC:14550)	NM_033100.4	c.2522_2528del	p.(Ile841fs)	Pathogenic	1	NM_033100.4:c.2522_2528del	NC_000010.10	g.85974319_85974325del
					NM_033100.4	c.713del	p.(Asp238fs)	Likely Pathogenic	1	NM_033100.4:c.713del	NC_000010.10	g.85962809del
				CDHR1 (HGNC:14550) Total					2
				ERCC1 (HGNC:3433)	NM_001983.4	c.466C>T	p.(Arg156Trp)	Likely Pathogenic	1	NM_001983.4:c.466C>T	NC_000019.9	g.45922415G>A
					NM_001983.4	c.483del	p.(Lys162fs)	Likely Pathogenic	1	NM_001983.4:c.483del	NC_000019.9	g.45922401del
				ERCC1 (HGNC:3433) Total					2
				CDH23 (HGNC:13733)	NM_022124.5	c.4488G>C	p.(Gln1496His)	Pathogenic	1	NM_022124.5:c.4488G>C	NC_000010.10	g.73499529G>C
					NC_000010.10(NM_022124.5)	c.7661-1G>C		Likely Pathogenic	1	NC_000010.10(NM_022124.5):c.7661-1G>C	NC_000010.10	g.73562965G>C
				CDH23 (HGNC:13733) Total					2
				DUOXA2 (HGNC:32698)	NM_207581.4	c.413dup	p.(Tyr138fs)	Likely Pathogenic	1	NM_207581.4:c.413dup	NC_000015.9	g.45408786dup
					NM_207581.4	c.738C>G	p.(Tyr246*)	Likely Pathogenic	1	NM_207581.4:c.738C>G	NC_000015.9	g.45409472C>G
				DUOXA2 (HGNC:32698) Total					2
				AOPEP (HGNC:1361)	NM_001193329.3	c.2207dup	p.(Tyr736fs)	Likely Pathogenic	1	NM_001193329.3:c.2207dup	NC_000009.11	g.97823067dup
					NM_001193329.3	c.763C>T	p.(Arg255*)	Likely Pathogenic	1	NM_001193329.3:c.763C>T	NC_000009.11	g.97522828C>T
				AOPEP (HGNC:1361) Total					2
				BSND (HGNC:16512)	NM_057176.3	c.139G>A	p.(Gly47Arg)	Pathogenic	1	NM_057176.3:c.139G>A	NC_000001.10	g.55464998G>A
					NM_057176.3	c.23G>A	p.(Arg8Gln)	Likely Pathogenic	1	NM_057176.3:c.23G>A	NC_000001.10	g.55464882G>A
				BSND (HGNC:16512) Total					2
				ANO10 (HGNC:25519)	NC_000003.11(NM_018075.5)	c.337+1G>A		Pathogenic	1	NC_000003.11(NM_018075.5):c.337+1G>A	NC_000003.11	g.43641875C>T
					NM_018075.5	c.986C>G	p.(Ser329*)	Likely Pathogenic	1	NM_018075.5:c.986C>G	NC_000003.11	g.43618360G>C
				ANO10 (HGNC:25519) Total					2
				DRC1 (HGNC:24245)	NM_145038.5	c.109dup	p.(Gln37fs)	Likely Pathogenic	1	NM_145038.5:c.109dup	NC_000002.11	g.26624966dup
					NM_145038.5	c.352C>T	p.(Gln118*)	Pathogenic	1	NM_145038.5:c.352C>T	NC_000002.11	g.26644264C>T
				DRC1 (HGNC:24245) Total					2
				ERCC5 (HGNC:3437)	NM_000123.4	c.1060G>T	p.(Gly354Ter)	Likely Pathogenic	1	NM_000123.4:c.1060G>T	NC_000013.10	g.103514559G>T
					NM_000123.4	c.3157G>T	p.(Gly1053*)	Likely Pathogenic	1	NM_000123.4:c.3157G>T	NC_000013.10	g.103527849G>T
				ERCC5 (HGNC:3437) Total					2
				CYP2R1 (HGNC:20580)	NM_024514.5	c.1120dup	p.(Ile374fs)	Likely Pathogenic	1	NM_024514.5:c.1120dup	NC_000011.9	g.14900870dup
					NM_024514.5	c.296T>C	p.(Leu99Pro)	Pathogenic	1	NM_024514.5:c.296T>C	NC_000011.9	g.14907393A>G
				CYP2R1 (HGNC:20580) Total					2
				ALPK3 (HGNC:17574)	NM_020778.5	c.2610del	p.(Pro871fs)	Likely Pathogenic	1	NM_020778.5:c.2610del	NC_000015.9	g.85400579del
					NM_020778.5	c.657_678del	p.(Arg220fs)	Likely Pathogenic	1	NM_020778.5:c.657_678del	NC_000015.9	g.85383167_85383188del
				ALPK3 (HGNC:17574) Total					2
				EPM2A (HGNC:3413)	NM_005670.4	c.163C>T	p.(Gln55*)	Pathogenic	2	NM_005670.4:c.163C>T	NC_000006.11	g.146056472G>A
				EPM2A (HGNC:3413) Total					2
				AIRE (HGNC:360)	NM_000383.4	c.1616C>T	p.(Pro539Leu)	Pathogenic	1	NM_000383.4:c.1616C>T	NC_000021.8	g.45717588C>T
					NM_000383.4	c.769C>T	p.(Arg257*)	Pathogenic	1	NM_000383.4:c.769C>T	NC_000021.8	g.45709656C>T
				AIRE (HGNC:360) Total					2
				BCAM (HGNC:6722)	NM_005581.4	c.880dup	p.(Asp294fs )	Likely Pathogenic	2	NM_005581.4:c.880dup	NC_000019.9	g.45317504dup
				BCAM (HGNC:6722) Total					2
				AGT (HGNC:333)	NM_000029.4	c.1212del	p.(Lys413fs)	Likely Pathogenic	1	NM_000029.4:c.1212del	NC_000001.10	g.230839973del
					NC_000001.10(NM_001384479.1)	c.829+1G>T		Likely Pathogenic	1	NC_000001.10(NM_001384479.1):c.829+1G>T	NC_000001.10	g.230845740C>A
				AGT (HGNC:333) Total					2
				BBS9 (HGNC:30000)	NC_000007.13(NM_198428.3)	c.1789+1G>A		Likely Pathogenic	1	NC_000007.13(NM_198428.3):c.1789+1G>A	NC_000007.13	g.33407475G>A
					NC_000007.13(NM_198428.3)	c.1789+1G>C		Likely Pathogenic	1	NC_000007.13(NM_198428.3):c.1789+1G>C	NC_000007.13	g.33407475G>C
				BBS9 (HGNC:30000) Total					2
				AGK (HGNC:21869)	NM_018238.4	c.1108C>T	p.(Gln370*)	Likely Pathogenic	1	NM_018238.4:c.1108C>T	NC_000007.13	g.141351386C>T
					NC_000007.13(NM_018238.4)	c.222-2A>C		Likely Pathogenic	1	NC_000007.13(NM_018238.4):c.222-2A>C	NC_000007.13	g.141301003A>C
				AGK (HGNC:21869) Total					2
				BBS2 (HGNC:967)	NM_031885.5	c.1895G>C	p.(Arg632Pro)	Pathogenic	1	NM_031885.5:c.1895G>C	NC_000016.9	g.56530894C>G
					NM_031885.5	c.311A>C	p.(Asp104Ala)	Pathogenic	1	NM_031885.5:c.311A>C	NC_000016.9	g.56548399T>G
				BBS2 (HGNC:967) Total					2
				ADPRHL2 (HGNC:21304)	NM_017825.3	c.1004T>G	p.(Val335Gly)	Likely Pathogenic	1	NM_017825.3:c.1004T>G	NC_000001.10	g.36558899T>G
					NM_017825.3	c.292del	p.(Val98fs)	Likely Pathogenic	1	NM_017825.3:c.292del	NC_000001.10	g.36556925del
				ADPRHL2 (HGNC:21304) Total					2
				EXOSC3 (HGNC:17944)	NM_016042.4	c.395A>C	p.(Asp132Ala)	Pathogenic	2	NM_016042.4:c.395A>C	NC_000009.11	g.37783990T>G
				EXOSC3 (HGNC:17944) Total					2
				ADAMTSL4 (HGNC:19706)	NC_000001.10(NM_019032.6)	c.2178-2A>G		Likely Pathogenic	1	NC_000001.10(NM_019032.6):c.2178-2A>G	NC_000001.10	g.150530419A>G
					NM_019032.6	c.767_786del	p.(Gln256fs)	Pathogenic	1	NM_019032.6:c.767_786del	NC_000001.10	g.150526234_150526253del
				ADAMTSL4 (HGNC:19706) Total					2
				BBS1 (HGNC:966)	NM_024649.5	c.1169T>G	p.(Met390Arg)	Pathogenic	1	NM_024649.5:c.1169T>G	NC_000011.9	g.66293652T>G
					NM_024649.5	c.442G>A	p.(Asp148Asn)	Likely Pathogenic	1	NM_024649.5:c.442G>A	NC_000011.9	g.66283020G>A
				BBS1 (HGNC:966) Total					2
				CERKL (HGNC:21699)	NC_000002.11(NM_201548.5)	c.238+1G>A		Pathogenic	1	NC_000002.11(NM_201548.5):c.238+1G>A	NC_000002.11	g.182521495C>T
					NM_201548.5	c.769C>T	p.(Arg257*)	Pathogenic	1	NM_201548.5:c.769C>T	NC_000002.11	g.182423344G>A
				CERKL (HGNC:21699) Total					2
				AURKC (HGNC:11391)	NM_001015878.2	c.145del	p.(Leu49fs)	Likely Pathogenic	1	NM_001015878.2:c.145del	NC_000019.9	g.57743441del
					NM_001015878.2	c.744C>G	p.(Tyr248*)	Pathogenic	1	NM_001015878.2:c.744C>G	NC_000019.9	g.57746411C>G
				AURKC (HGNC:11391) Total					2
				CEP164 (HGNC:29182)	NC_000011.9(NM_014956.5)	c.1935-1G>T		Likely Pathogenic	1	NC_000011.9(NM_014956.5):c.1935-1G>T	NC_000011.9	g.117261492G>T
					NM_014956.5	c.4228C>T	p.(Gln1410*)	Likely Pathogenic	1	NM_014956.5:c.4228C>T	NC_000011.9	g.117282575C>T
				CEP164 (HGNC:29182) Total					2
				ATP6V0A4 (HGNC:866)	NM_020632.3	c.188_189del	p.(Arg63fs)	Likely Pathogenic	1	NM_020632.3:c.188_189del	NC_000007.13	g.138453929_138453930del
					NM_020632.3	c.2257C>T	p.(Gln753*)	Pathogenic	1	NM_020632.3:c.2257C>T	NC_000007.13	g.138400509G>A
				ATP6V0A4 (HGNC:866) Total					2
				EMC1 (HGNC:28957)	NM_015047.3	c.1978C>T	p.(Arg660*)	Likely Pathogenic	1	NM_015047.3:c.1978C>T	NC_000001.10	g.19557424G>A
					NC_000001.10(NM_015047.3)	c.787-1G>A		Likely Pathogenic	1	NC_000001.10(NM_015047.3):c.787-1G>A	NC_000001.10	g.19566480C>T
				EMC1 (HGNC:28957) Total					2
				ATP6V0A2 (HGNC:18481)	NC_000012.11(NM_012463.4)	c.1501_1514+15del	p.(Lys500fs)	Likely Pathogenic	1	NC_000012.11(NM_012463.4):c.1501_1514+15del	NC_000012.11	g.124229318_124229346del
					NC_000012.11(NM_012463.4)	c.197-1G>A		Likely Pathogenic	1	NC_000012.11(NM_012463.4):c.197-1G>A	NC_000012.11	g.124206897G>A
				ATP6V0A2 (HGNC:18481) Total					2
				CYP17A1 (HGNC:2593)	NM_000102.4	c.1084C>T	p.(Arg362Cys)	Pathogenic	1	NM_000102.4:c.1084C>T	NC_000010.10	g.104592323G>A
					NM_000102.4	c.580G>T	p.(Glu194*)	Likely Pathogenic	1	NM_000102.4:c.580G>T	NC_000010.10	g.104594628C>A
				CYP17A1 (HGNC:2593) Total					2
				ERCC6 (HGNC:3438)	NM_000124.4	c.466C>T	p.(Gln156*)	Likely Pathogenic	1	NM_000124.4:c.466C>T	NC_000010.10	g.50738843G>A
					NM_001277058.2	c.1887C>G	p.(Tyr629*)	Likely Pathogenic	1	NM_001277058.2:c.1887C>G	NC_000010.10	g.50724678G>C
				ERCC6 (HGNC:3438) Total					2
				ABCC8 (HGNC:59)	NC_000011.9(NM_000352.6)	c.2041-21G>A		Likely Pathogenic	1	NC_000011.9(NM_000352.6):c.2041-21G>A	NC_000011.9	g.17449510C>T
					NC_000011.9(NM_000352.6)	c.3989-9G>A		Pathogenic	1	NC_000011.9(NM_000352.6):c.3989-9G>A	NC_000011.9	g.17418602C>T
				ABCC8 (HGNC:59) Total					2
				CNGB1 (HGNC:2151)	NC_000016.9(NM_001297.5)	c.1644-2A>G		Likely Pathogenic	1	NC_000016.9(NM_001297.5):c.1644-2A>G	NC_000016.9	g.57954450T>C
					NM_001297.5	c.2762_2765del	p.(Tyr921fs)	Likely Pathogenic	1	NM_001297.5:c.2762_2765del	NC_000016.9	g.57937755_57937758del
				CNGB1 (HGNC:2151) Total					2
				ABCB4 (HGNC:45)	NC_000007.13(NM_000443.4)	c.2682+1G>A		Likely Pathogenic	1	NC_000007.13(NM_000443.4):c.2682+1G>A	NC_000007.13	g.87046627C>T
					NM_000443.4	c.959C>T	p.(Ser320Phe)	Pathogenic	1	NM_000443.4:c.959C>T	NC_000007.13	g.87076396G>A
				ABCB4 (HGNC:45) Total					2
				ASPH (HGNC:757)	NM_004318.4	c.1171_1175del	p.(Lys391fs)	Likely Pathogenic	1	NM_004318.4:c.1171_1175del	NC_000008.10	g.62479855_62479859del
					NM_004318.4	c.2181_2183dup	p.(Val727_Trp728insTer)	Likely Pathogenic	1	NM_004318.4:c.2181_2183dup	NC_000008.10	g.62416012_62416014dup
				ASPH (HGNC:757) Total					2
				ENAM (HGNC:3344)	NM_031889.3	c.1259_1260insAG	p.(Pro422fs)	Pathogenic	1	NM_031889.3:c.1259_1260insAG	NC_000004.11	g.71508402_71508403insAG
					NM_031889.3	c.2763del	p.(Asp921fs)	Likely Pathogenic	1	NM_031889.3:c.2763del	NC_000004.11	g.71509906del
				ENAM (HGNC:3344) Total					2
				ASL (HGNC:746)	NM_000048.4	c.1135C>G	p.(Arg379Gly)	Likely Pathogenic	1	NM_000048.4:c.1135C>G	NC_000007.13	g.65557065C>G
					NC_000007.13(NM_000048.4)	c.524+2T>G		Pathogenic	1	NC_000007.13(NM_000048.4):c.524+2T>G	NC_000007.13	g.65551651T>G
				ASL (HGNC:746) Total					2
				DNAH5 (HGNC:2950)	NM_001369.3	c.13194_13197del	p.(Asp4398fs)	Likely Pathogenic	1	NM_001369.3:c.13194_13197del	NC_000005.9	g.13708376_13708379del
					NC_000005.9(NM_001369.3)	c.13338+1G>A		Likely Pathogenic	1	NC_000005.9(NM_001369.3):c.13338+1G>A	NC_000005.9	g.13708231C>T
				DNAH5 (HGNC:2950) Total					2
				ARSA (HGNC:713)	NM_000487.6	c.542T>G	p.(Ile181Ser)	Pathogenic	1	NM_000487.6:c.542T>G	NC_000022.10	g.51065404A>C
					NM_000487.6	c.737G>A	p.(Arg246His)	Pathogenic	1	NM_000487.6:c.737G>A	NC_000022.10	g.51065136C>T
				ARSA (HGNC:713) Total					2
				CEP104 (HGNC:24866)	NM_014704.4	c.2011del	p.(Ile671fs)	Likely Pathogenic	1	NM_014704.4:c.2011del	NC_000001.10	g.3746390del
					NM_014704.4	c.759T>G	p.(Tyr253*)	Likely Pathogenic	1	NM_014704.4:c.759T>G	NC_000001.10	g.3755660A>C
				CEP104 (HGNC:24866) Total					2
				LPIN1 (HGNC:13345)	NC_000002.11(NM_001349206.2)	c.193-2A>T		Likely Pathogenic	1	NC_000002.11(NM_001349206.2):c.193-2A>T	NC_000002.11	g.11907887A>T
					NM_001349206.2	c.625del	p.(Gln209fs)	Likely Pathogenic	1	NM_001349206.2:c.625del	NC_000002.11	g.11913774del
				LPIN1 (HGNC:13345) Total					2
				MTRR (HGNC:7473)	NM_002454.2	c.1678_1681del	p.(Glu560fs)	Pathogenic	1	NM_002454.2:c.1678_1681del	NC_000005.9	g.7896978_7896981del
					NM_002454.2	c.903+469T>C (Alias: n.865T>C)		Pathogenic	1	NM_002454.2:c.903+469T>C (Alias: n.865T>C)	NC_000005.9	g.7883859T>C
				MTRR (HGNC:7473) Total					2
				PCDH15 (HGNC:14674)	NC_000010.10(NM_001384140.1)	c.1784+1G>T		Likely Pathogenic	1	NC_000010.10(NM_001384140.1):c.1784+1G>T	NC_000010.10	g.55912859C>A
					NM_001384140.1	c.2347del	p.(Asp783fs)	Likely Pathogenic	1	NM_001384140.1:c.2347del	NC_000010.10	g.55782833del
				PCDH15 (HGNC:14674) Total					2
				NUP93 (HGNC:28958)	NM_014669.5	c.1772G>T	p.(Gly591Val)	Likely Pathogenic	1	NM_014669.5:c.1772G>T	NC_000016.9	g.56868680G>T
					NM_014669.5	c.406G>T	p.(Glu136*)	Likely Pathogenic	1	NM_014669.5:c.406G>T	NC_000016.9	g.56839461G>T
				NUP93 (HGNC:28958) Total					2
				MTHFR (HGNC:7436)	NM_005957.5	c.1070G>A	p.(Arg357His)	Likely Pathogenic	1	NM_005957.5:c.1070G>A	NC_000001.10	g.11854882C>T
					NM_005957.5	c.469C>T	p.(Arg157Trp)	Likely Pathogenic	1	NM_005957.5:c.469C>T	NC_000001.10	g.11861224G>A
				MTHFR (HGNC:7436) Total					2
				PCK2 (HGNC:8725)	NC_000014.8(NM_004563.4)	c.1234+1G>T		Likely Pathogenic	2	NC_000014.8(NM_004563.4):c.1234+1G>T	NC_000014.8	g.24569423G>T
				PCK2 (HGNC:8725) Total					2
				NAGA (HGNC:7631)	NM_000262.3	c.973G>A	p.(Glu325Lys)	Pathogenic	2	NM_000262.3:c.973G>A	NC_000022.10	g.42457056C>T
				NAGA (HGNC:7631) Total					2
				IFNAR1 (HGNC:5432)	NC_000021.8(NM_000629.3)	c.377-2A>G		Likely Pathogenic	1	NC_000021.8(NM_000629.3):c.377-2A>G	NC_000021.8	g.34715572A>G
					NM_000629.3	c.750T>G	p.(Tyr250*)	Likely Pathogenic	1	NM_000629.3:c.750T>G	NC_000021.8	g.34717628T>G
				IFNAR1 (HGNC:5432) Total					2
				MUSK (HGNC:7525)	NC_000009.11(NM_005592.4)	c.358+2T>C		Likely Pathogenic	1	NC_000009.11(NM_005592.4):c.358+2T>C	NC_000009.11	g.113449550T>C
					NM_005592.4	c.541C>T	p.(Gln181*)	Likely Pathogenic	1	NM_005592.4:c.541C>T	NC_000009.11	g.113459659C>T
				MUSK (HGNC:7525) Total					2
				MPDZ (HGNC:7208)	NM_001378778.1	c.3820_3821del	p.(Leu1274fs)	Likely Pathogenic	1	NM_001378778.1:c.3820_3821del	NC_000009.11	g.13143488_13143489del
					NM_001378778.1	c.5316_5317del	p.(Leu1773fs)	Likely Pathogenic	1	NM_001378778.1:c.5316_5317del	NC_000009.11	g.13119565_13119566del
				MPDZ (HGNC:7208) Total					2
				FBXL4 (HGNC:13601)	NM_001278716.2	c.1288C>T	p.(Arg430*)	Likely Pathogenic	1	NM_001278716.2:c.1288C>T	NC_000006.11	g.99347173G>A
					NM_001278716.2	c.1641_1642del	p.(Cys547fs)	Pathogenic	1	NM_001278716.2:c.1641_1642del	NC_000006.11	g.99323357_99323358del
				FBXL4 (HGNC:13601) Total					2
				HSD17B3 (HGNC:5212)	NC_000009.11(NM_000197.2)	c.155-2A>G		Likely Pathogenic	1	NC_000009.11(NM_000197.2):c.155-2A>G	NC_000009.11	g.99060746T>C
					NC_000009.11(NM_000197.2)	c.278-1G>C		Pathogenic	1	NC_000009.11(NM_000197.2):c.278-1G>C	NC_000009.11	g.99015193C>G
				HSD17B3 (HGNC:5212) Total					2
				OTOG (HGNC:8516)	NM_001292063.2	c.379C>T	p.(Gln127*)	Likely Pathogenic	1	NM_001292063.2:c.379C>T	NC_000011.9	g.17574752C>T
					NM_001292063.2	c.7866del	p.(Asp2623fs)	Likely Pathogenic	1	NM_001292063.2:c.7866del	NC_000011.9	g.17660068del
				OTOG (HGNC:8516) Total					2
				NR2E3 (HGNC:7974)	NM_014249.4	c.227G>A	p.(Arg76Gln)	Pathogenic	1	NM_014249.4:c.227G>A	NC_000015.9	g.72103931G>A
					NM_014249.4	c.932G>A	p.(Arg311Gln)	Likely Pathogenic	1	NM_014249.4:c.932G>A	NC_000015.9	g.72105913G>A
				NR2E3 (HGNC:7974) Total					2
				NAXD (HGNC:25576)	NM_001242882.2	c.238A>T	p.(Lys80*)	Likely Pathogenic	1	NM_001242882.2:c.238A>T	NC_000013.10	g.111276621A>T
					NM_001242882.2	c.922C>T	p.(Arg308Cys)	Likely Pathogenic	1	NM_001242882.2:c.922C>T	NC_000013.10	g.111290807C>T
				NAXD (HGNC:25576) Total					2
				MMP9 (HGNC:7176)	NM_004994.3	c.906C>A	p.(Cys302*)	Likely Pathogenic	2	NM_004994.3:c.906C>A	NC_000020.10	g.44640295C>A
				MMP9 (HGNC:7176) Total					2
				MYO3A (HGNC:7601)	NC_000010.10(NM_017433.5)	c.4294-1G>T		Likely Pathogenic	1	NC_000010.10(NM_017433.5):c.4294-1G>T	NC_000010.10	g.26465629G>T
					NM_017433.5	c.4681C>T	p.(Arg1561*)	Likely Pathogenic	1	NM_017433.5:c.4681C>T	NC_000010.10	g.26491987C>T
				MYO3A (HGNC:7601) Total					2
				HMGCL (HGNC:5005)	NM_000191.3	c.206_207del	p.(Ser69fs)	Pathogenic	1	NM_000191.3:c.206_207del	NC_000001.10	g.24144015_24144016del
					NM_000191.3	c.493C>T	p.(Arg165Trp)	Likely Pathogenic	1	NM_000191.3:c.493C>T	NC_000001.10	g.24140684G>A
				HMGCL (HGNC:5005) Total					2
				PCDH12 (HGNC:8657)	NM_016580.4	c.1148C>G	p.(Ser383*)	Likely Pathogenic	1	NM_016580.4:c.1148C>G	NC_000005.9	g.141336269G>C
					NM_016580.4	c.2072del	p.(Leu691fs)	Likely Pathogenic	1	NM_016580.4:c.2072del	NC_000005.9	g.141335346del
				PCDH12 (HGNC:8657) Total					2
				PAPSS2 (HGNC:8604)	NC_000010.10(NM_001015880.2)	c.381+1G>T		Likely Pathogenic	2	NC_000010.10(NM_001015880.2):c.381+1G>T	NC_000010.10	g.89473068G>T
				PAPSS2 (HGNC:8604) Total					2
				FKBP14 (HGNC:18625)	NM_017946.4	c.362dup	p.(Glu122fs)	Pathogenic	2	NM_017946.4:c.362dup	NC_000007.13	g.30058731dup
				FKBP14 (HGNC:18625) Total					2
				MMADHC (HGNC:25221)	NM_015702.3	c.746A>G	p.(Tyr249Cys)	Likely Pathogenic	1	NM_015702.3:c.746A>G	NC_000002.11	g.150426633T>C
					NM_015702.3	c.776T>C	p.(Leu259Pro)	Pathogenic	1	NM_015702.3:c.776T>C	NC_000002.11	g.150426603A>G
				MMADHC (HGNC:25221) Total					2
				FCSK (HGNC:29500)	NC_000016.9(NM_145059.3)	c.412-2A>G		Likely Pathogenic	1	NC_000016.9(NM_145059.3):c.412-2A>G	NC_000016.9	g.70500783A>G
					NM_145059.3	c.503_527dup	p.(Pro180fs)	Likely Pathogenic	1	NM_145059.3:c.503_527dup	NC_000016.9	g.70501295_70501319dup
				FCSK (HGNC:29500) Total					2
				OSGEP (HGNC:18028)	NM_017807.4	c.328T>C	p.(Cys110Arg)	Pathogenic	1	NM_017807.4:c.328T>C	NC_000014.8	g.20920216A>G
					NM_017807.4	c.96C>A	p.(Tyr32*)	Likely Pathogenic	1	NM_017807.4:c.96C>A	NC_000014.8	g.20922747G>T
				OSGEP (HGNC:18028) Total					2
				FAT4 (HGNC:23109)	NM_001291303.3	c.216C>G	p.(Tyr72*)	Likely Pathogenic	2	NM_001291303.3:c.216C>G	NC_000004.11	g.126237782C>G
				FAT4 (HGNC:23109) Total					2
				MLIP (HGNC:21355)	NM_001281747.2	c.1212del	p.(Val406fs)	Likely Pathogenic	1	NM_001281747.2:c.1212del	NC_000006.11	g.54002079del
					NM_001281747.2	c.2494_2497del	p.(Val832fs)	Likely Pathogenic	1	NM_001281747.2:c.2494_2497del	NC_000006.11	g.54025592_54025595del
				MLIP (HGNC:21355) Total					2
				FANCG (HGNC:3588)	NM_004629.2	c.1473del	p.(Glu492fs)	Likely Pathogenic	1	NM_004629.2:c.1473del	NC_000009.11	g.35075287del
					NM_004629.2	c.981dup	p.(Leu328fs)	Pathogenic	1	NM_004629.2:c.981dup	NC_000009.11	g.35076524dup
				FANCG (HGNC:3588) Total					2
				MLC1 (HGNC:17082)	NM_015166.4	c.274C>T	p.(Pro92Ser)	Likely Pathogenic	1	NM_015166.4:c.274C>T	NC_000022.10	g.50518820G>A
					NM_015166.4	c.903C>G	p.(Tyr301*)	Likely Pathogenic	1	NM_015166.4:c.903C>G	NC_000022.10	g.50502619G>C
				MLC1 (HGNC:17082) Total					2
				INVS (HGNC:17870)	NM_014425.5	c.2695C>T	p.(Arg899Ter)	Pathogenic	1	NM_014425.5:c.2695C>T	NC_000009.11	g.103055234C>T
					NM_014425.5	c.766C>T	p.(Arg256*)	Likely Pathogenic	1	NM_014425.5:c.766C>T	NC_000009.11	g.103002492C>T
				INVS (HGNC:17870) Total					2
				NMNAT1 (HGNC:17877)	NM_022787.4	c.634G>A	p.(Val212Met)	Likely Pathogenic	1	NM_022787.4:c.634G>A	NC_000001.10	g.10042553G>A
					NM_022787.4	c.769G>A	p.(Glu257Lys)	Pathogenic	1	NM_022787.4:c.769G>A	NC_000001.10	g.10042688G>A
				NMNAT1 (HGNC:17877) Total					2
				LOXHD1 (HGNC:26521)	NM_001384474.1	c.4480C>T	p.(Arg1494*)	Pathogenic	2	NM_001384474.1:c.4480C>T	NC_000018.9	g.44109190G>A
				LOXHD1 (HGNC:26521) Total					2
				NGLY1 (HGNC:17646)	NM_018297.4	c.1031del	p.(Pro344fs)	Likely Pathogenic	1	NM_018297.4:c.1031del	NC_000003.11	g.25777614del
					NM_018297.4	c.1201A>T	p.(Arg401*)	Pathogenic	1	NM_018297.4:c.1201A>T	NC_000003.11	g.25775422T>A
				NGLY1 (HGNC:17646) Total					2
				NAGLU (HGNC:7632)	NM_000263.4	c.1212G>C	p.(Trp404Cys)	Pathogenic	1	NM_000263.4:c.1212G>C	NC_000017.10	g.40695236G>C
					NM_000263.4	c.1693C>T	p.(Arg565Trp)	Pathogenic	1	NM_000263.4:c.1693C>T	NC_000017.10	g.40695717C>T
				NAGLU (HGNC:7632) Total					2
				MERTK (HGNC:7027)	NM_006343.3	c.2323C>T	p.(Arg775*)	Pathogenic	1	NM_006343.3:c.2323C>T	NC_000002.11	g.112779132C>T
					NM_006343.3	c.296_297del	p.(Thr99fs)	Pathogenic	1	NM_006343.3:c.296_297del	NC_000002.11	g.112686931_112686932del
				MERTK (HGNC:7027) Total					2
				GALNS (HGNC:4122)	NM_000512.5	c.499T>G	p.(Phe167Val)	Likely Pathogenic	1	NM_000512.5:c.499T>G	NC_000016.9	g.88904097A>C
					NM_000512.5	c.850T>G	p.(Phe284Val)	Likely Pathogenic	1	NM_000512.5:c.850T>G	NC_000016.9	g.88901669A>C
				GALNS (HGNC:4122) Total					2
				NEK8 (HGNC:13387)	NM_178170.3	c.1330G>T	p.(Glu444*)	Likely Pathogenic	1	NM_178170.3:c.1330G>T	NC_000017.10	g.27066132G>T
					NC_000017.10(NM_178170.3)	c.1417+1G>C		Likely Pathogenic	1	NC_000017.10(NM_178170.3):c.1417+1G>C	NC_000017.10	g.27066220G>C
				NEK8 (HGNC:13387) Total					2
				MYO18B (HGNC:18150)	NM_032608.7	c.3110G>A	p.(Trp1037*)	Likely Pathogenic	1	NM_032608.7:c.3110G>A	NC_000022.10	g.26231312G>A
					NM_032608.7	c.4588G>T	p.(Glu1530*)	Likely Pathogenic	1	NM_032608.7:c.4588G>T	NC_000022.10	g.26291167G>T
				MYO18B (HGNC:18150) Total					2
				ORC6 (HGNC:17151)	NM_014321.4	c.2T>C	p.(Met1?)	Likely Pathogenic	1	NM_014321.4:c.2T>C	NC_000016.9	g.46723619T>C
					NC_000016.9(NM_014321.4)	c.449+5G>A		Likely Pathogenic	1	NC_000016.9(NM_014321.4):c.449+5G>A	NC_000016.9	g.46727099G>A
				ORC6 (HGNC:17151) Total					2
				F12 (HGNC:3530)	NM_000505.4	c.1375C>T	p.(Gln459*)	Likely Pathogenic	1	NM_000505.4:c.1375C>T	NC_000005.9	g.176830494G>A
					NC_000005.9(NM_000505.4)	c.1681-1G>C		Likely Pathogenic	1	NC_000005.9(NM_000505.4):c.1681-1G>C	NC_000005.9	g.176829461C>G
				F12 (HGNC:3530) Total					2
				GRM6 (HGNC:4598)	NM_000843.4	c.1214T>C	p.(Ile405Thr)	Likely Pathogenic	1	NM_000843.4:c.1214T>C	NC_000005.9	g.178416076A>G
					NM_000843.4	c.2213_2219del	p.(Ala738fs)	Likely Pathogenic	1	NM_000843.4:c.2213_2219del	NC_000005.9	g.178410131_178410137del
				GRM6 (HGNC:4598) Total					2
				PCARE (HGNC:34383)	NM_001029883.3	c.3002G>A	p.(Trp1001*)	Likely Pathogenic	1	NM_001029883.3:c.3002G>A	NC_000002.11	g.29294126C>T
					NM_001029883.3	c.3289C>T	p.(Gln1097*)	Likely Pathogenic	1	NM_001029883.3:c.3289C>T	NC_000002.11	g.29293839G>A
				PCARE (HGNC:34383) Total					2
				GPR68 (HGNC:4519)	NM_001177676.2	c.1006G>T	p.(Glu336*)	Likely Pathogenic	2	NM_001177676.2:c.1006G>T	NC_000014.8	g.91700389C>A
				GPR68 (HGNC:4519) Total					2
				FLG2 (HGNC:33276)	NM_001014342.3	c.3101_3104del	p.(Gln1034fs)	Likely Pathogenic	2	NM_001014342.3:c.3101_3104del	NC_000001.10	g.152327158_152327161del
				FLG2 (HGNC:33276) Total					2
				MCM9 (HGNC:21484)	NM_017696.3	c.139_140del	p.(Leu47fs)	Likely Pathogenic	1	NM_017696.3:c.139_140del	NC_000006.11	g.119252749AG[1]
					NM_017696.3	c.1556G>A	p.(Trp519*)	Likely Pathogenic	1	NM_017696.3:c.1556G>A	NC_000006.11	g.119149266C>T
				MCM9 (HGNC:21484) Total					2
				FIG4 (HGNC:16873)	NM_014845.6	c.1149_1150delinsT	p.(Lys383AsnfsTer8)	Likely Pathogenic	1	NM_014845.6:c.1149_1150delinsT	NC_000006.11	g.110081464_110081465delinsT
					NM_014845.6	c.122T>C	p.(Ile41Thr)	Pathogenic	1	NM_014845.6:c.122T>C	NC_000006.11	g.110036336T>C
				FIG4 (HGNC:16873) Total					2
				GPNMB (HGNC:4462)	NC_000007.13(NM_002510.3)	c.1018+1G>A		Likely Pathogenic	1	NC_000007.13(NM_002510.3):c.1018+1G>A	NC_000007.13	g.23300393G>A
					NM_002510.3	c.742C>T	p.(Arg248*)	Likely Pathogenic	1	NM_002510.3:c.742C>T	NC_000007.13	g.23300116C>T
				GPNMB (HGNC:4462) Total					2
				IVD (HGNC:6186)	NM_002225.5	c.1232G>A	p.(Arg411Gln)	Likely Pathogenic	1	NM_002225.5:c.1232G>A	NC_000015.9	g.40710422G>A
					NM_002225.5	c.506_507insT	p.(Gly170fs)	Likely Pathogenic	1	NM_002225.5:c.506_507insT	NC_000015.9	g.40703508_40703509insT
				IVD (HGNC:6186) Total					2
				NDUFAF3 (HGNC:29918)	NM_199069.2	c.489_490del	p.(Gly164fs)	Likely Pathogenic	2	NM_199069.2:c.489_490del	NC_000003.11	g.49060539_49060540del
				NDUFAF3 (HGNC:29918) Total					2
				FBXO7 (HGNC:13586)	NM_012179.4	c.1268_1272dup	p.(Tyr425fs)	Likely Pathogenic	1	NM_012179.4:c.1268_1272dup	NC_000022.10	g.32894216_32894220dup
					NM_012179.4	c.133C>T	p.(Arg45*)	Likely Pathogenic	1	NM_012179.4:c.133C>T	NC_000022.10	g.32874978C>T
				FBXO7 (HGNC:13586) Total					2
				MCCC1 (HGNC:6936)	NC_000003.11(NM_020166.5)	c.1682-1G>A		Likely Pathogenic	1	NC_000003.11(NM_020166.5):c.1682-1G>A	NC_000003.11	g.182743593C>T
					NM_020166.5	c.2079del	p.(Val694fs)	Pathogenic	1	NM_020166.5:c.2079del	NC_000003.11	g.182733325del
				MCCC1 (HGNC:6936) Total					2
				FBP1 (HGNC:3606)	NM_000507.4	c.490G>A	p.(Gly164Ser)	Likely Pathogenic	1	NM_000507.4:c.490G>A	NC_000009.11	g.97372280C>T
					NM_000507.4	c.960_961insG	p.(Ser321fs)	Pathogenic	1	NM_000507.4:c.960_961insG	NC_000009.11	g.97365719_97365720insC
				FBP1 (HGNC:3606) Total					2
				MANBA (HGNC:6831)	NM_005908.4	c.1434del	p.(Lys479fs)	Likely Pathogenic	1	NM_005908.4:c.1434del	NC_000004.11	g.103585893del
					NC_000004.11(NM_005908.4)	c.1704+1G>T		Likely Pathogenic	1	NC_000004.11(NM_005908.4):c.1704+1G>T	NC_000004.11	g.103578838C>A
				MANBA (HGNC:6831) Total					2
				ITGB4 (HGNC:6158)	NM_000213.5	c.1813C>T	p.(Gln605*)	Likely Pathogenic	1	NM_000213.5:c.1813C>T	NC_000017.10	g.73732420C>T
					NM_000213.5	c.3674G>A	p.(Arg1225His)	Likely Pathogenic	1	NM_000213.5:c.3674G>A	NC_000017.10	g.73747073G>A
				ITGB4 (HGNC:6158) Total					2
				ORC1 (HGNC:8487)	NM_004153.4	c.1145del	p.(Lys382fs)	Likely Pathogenic	1	NM_004153.4:c.1145del	NC_000001.10	g.52854933del
					NM_004153.4	c.961C>T	p.(Arg321*)	Likely Pathogenic	1	NM_004153.4:c.961C>T	NC_000001.10	g.52859236G>A
				ORC1 (HGNC:8487) Total					2
				FANCI (HGNC:25568)	NM_001113378.2	c.1978_1979del	p.(Leu660fs)	Likely Pathogenic	1	NM_001113378.2:c.1978_1979del	NC_000015.9	g.89834931_89834932del
					NM_001113378.2	c.3302G>A	p.(Trp1101*)	Likely Pathogenic	1	NM_001113378.2:c.3302G>A	NC_000015.9	g.89848882G>A
				FANCI (HGNC:25568) Total					2
				GGCX (HGNC:4247)	NM_000821.7	c.610C>T	p.(Arg204Cys)	Likely Pathogenic	1	NM_000821.7:c.610C>T	NC_000002.11	g.85783313G>A
					NM_000821.7	c.938_939del	p.(Pro313fs)	Likely Pathogenic	1	NM_000821.7:c.938_939del	NC_000002.11	g.85780571_85780572del
				GGCX (HGNC:4247) Total					2
				FANCC (HGNC:3584)	NC_000009.11(NM_000136.3)	c.456+4A>T		Pathogenic	2	NC_000009.11(NM_000136.3):c.456+4A>T	NC_000009.11	g.97934315T>A
				FANCC (HGNC:3584) Total					2
				M1AP (HGNC:25183)	NM_001321739.2	c.676dup	p.(Trp226fs)	Likely Pathogenic	2	NM_001321739.2:c.676dup	NC_000002.11	g.74808894dup
				M1AP (HGNC:25183) Total					2
				IRAK4 (HGNC:17967)	NC_000012.11(NM_016123.3)	c.490+1G>A		Likely Pathogenic	1	NC_000012.11(NM_016123.3):c.490+1G>A	NC_000012.11	g.44166166G>A
					NC_000012.11(NM_016123.3)	c.717-2A>C		Likely Pathogenic	1	NC_000012.11(NM_016123.3):c.717-2A>C	NC_000012.11	g.44171431A>C
				IRAK4 (HGNC:17967) Total					2
				GFM1 (HGNC:13780)	NC_000003.11(NM_024996.7)	c.573-1G>C		Likely Pathogenic	1	NC_000003.11(NM_024996.7):c.573-1G>C	NC_000003.11	g.158366829G>C
					NM_024996.7	c.748C>T	p.(Arg250Trp)	Likely Pathogenic	1	NM_024996.7:c.748C>T	NC_000003.11	g.158369943C>T
				GFM1 (HGNC:13780) Total					2
				LSS (HGNC:6708)	NM_002340.6	c.1762G>A	p.(Gly588Ser)	Likely Pathogenic	1	NM_002340.6:c.1762G>A	NC_000021.8	g.47615645C>T
					NM_002340.6	c.530G>A	p.(Arg177Gln)	Likely Pathogenic	1	NM_002340.6:c.530G>A	NC_000021.8	g.47641788C>T
				LSS (HGNC:6708) Total					2
				F13A1 (HGNC:3531)	NC_000006.11(NM_000129.4)	c.691-1G>A		Likely Pathogenic	1	NC_000006.11(NM_000129.4):c.691-1G>A	NC_000006.11	g.6248653C>T
					NM_000129.4	c.979C>T	p.(Arg327*)	Likely Pathogenic	1	NM_000129.4:c.979C>T	NC_000006.11	g.6222399G>A
				F13A1 (HGNC:3531) Total					2
				KYNU (HGNC:6469)	NM_003937.3	c.468T>A	p.(Tyr156*)	Likely Pathogenic	1	NM_003937.3:c.468T>A	NC_000002.11	g.143713804T>A
					NC_000002.11(NM_003937.3)	c.902+1G>A		Likely Pathogenic	1	NC_000002.11(NM_003937.3):c.902+1G>A	NC_000002.11	g.143743591G>A
				KYNU (HGNC:6469) Total					2
				KLKB1 (HGNC:6371)	NM_000892.5	c.1204_1205del	p.(Trp402fs)	Likely Pathogenic	1	NM_000892.5:c.1204_1205del	NC_000004.11	g.187173230_187173231del
					NM_000892.5	c.1606C>T	p.(Gln536*)	Likely Pathogenic	1	NM_000892.5:c.1606C>T	NC_000004.11	g.187178400C>T
				KLKB1 (HGNC:6371) Total					2
				LARS2 (HGNC:17095)	NM_015340.4	c.1565C>A	p.(Thr522Asn)	Pathogenic	2	NM_015340.4:c.1565C>A	NC_000003.11	g.45537808C>A
				LARS2 (HGNC:17095) Total					2
				RNF216 (HGNC:21698)	NC_000007.13(NM_207111.3)	c.1224+2C>T		Likely Pathogenic	2	NC_000007.13(NM_207111.3):c.1224+2C>T	NC_000007.13	g.5770344G>A
				RNF216 (HGNC:21698) Total					2
				PIGN (HGNC:8967)	NM_176787.5	c.1247_1251del	p.(Glu416fs)	Pathogenic	1	NM_176787.5:c.1247_1251del	NC_000018.9	g.59781796_59781800del
					NC_000018.9(NM_176787.5)	c.1674+1G>C		Pathogenic	1	NC_000018.9(NM_176787.5):c.1674+1G>C	NC_000018.9	g.59774218C>G
				PIGN (HGNC:8967) Total					2
				PROM1 (HGNC:9454)	NM_006017.3	c.154del	p.(Ile52fs)	Likely Pathogenic	1	NM_006017.3:c.154del	NC_000004.11	g.16077376del
					NM_006017.3	c.622del	p.(Thr208fs)	Pathogenic	1	NM_006017.3:c.622del	NC_000004.11	g.16026825del
				PROM1 (HGNC:9454) Total					2
				TMCO1 (HGNC:18188)	NM_019026.6	c.101_120dup	p.(Trp41fs)	Likely Pathogenic	1	NM_019026.6:c.101_120dup	NC_000001.10	g.165737459_165737478dup
					NM_019026.6	c.139_140del	p.(Ser47fs)	Pathogenic	1	NM_019026.6:c.139_140del	NC_000001.10	g.165737439_165737440del
				TMCO1 (HGNC:18188) Total					2
				SEPSECS (HGNC:30605)	NM_016955.4	c.1287C>A	p.(Tyr429*)	Likely Pathogenic	1	NM_016955.4:c.1287C>A	NC_000004.11	g.25125772G>T
					NM_016955.4	c.715G>A	p.(Ala239Thr)	Pathogenic	1	NM_016955.4:c.715G>A	NC_000004.11	g.25153671C>T
				SEPSECS (HGNC:30605) Total					2
				TK2 (HGNC:11831)	NM_004614.5	c.191C>T	p.(Thr64Met)	Likely Pathogenic	1	NM_004614.5:c.191C>T	NC_000016.9	g.66575822G>A
					NM_004614.5	c.415G>A	p.(Ala139Thr)	Likely Pathogenic	1	NM_004614.5:c.415G>A	NC_000016.9	g.66562931C>T
				TK2 (HGNC:11831) Total					2
				TMPRSS3 (HGNC:11877)	NM_001256317.3	c.1201G>A	p.(Gly401Arg)	Likely Pathogenic	1	NM_001256317.3:c.1201G>A	NC_000021.8	g.43795968C>T
					NM_001256317.3	c.325C>T	p.(Arg109Trp)	Pathogenic	1	NM_001256317.3:c.325C>T	NC_000021.8	g.43808633G>A
				TMPRSS3 (HGNC:11877) Total					2
				ZNF335 (HGNC:15807)	NM_022095.4	c.315del	p.(Val107fs)	Likely Pathogenic	1	NM_022095.4:c.315del	NC_000020.10	g.44598217del
					NC_000020.10(NM_022095.4)	c.3487+1G>C		Likely Pathogenic	1	NC_000020.10(NM_022095.4):c.3487+1G>C	NC_000020.10	g.44578857C>G
				ZNF335 (HGNC:15807) Total					2
				PLD1 (HGNC:9067)	NC_000003.11(NM_002662.5)	c.1061+1G>A		Likely Pathogenic	1	NC_000003.11(NM_002662.5):c.1061+1G>A	NC_000003.11	g.171427349C>T
					NM_002662.5	c.1708del	p.(His570fs)	Likely Pathogenic	1	NM_002662.5:c.1708del	NC_000003.11	g.171405207del
				PLD1 (HGNC:9067) Total					2
				TG (HGNC:11764)	NC_000008.10(NM_003235.5)	c.6398-1G>A		Likely Pathogenic	1	NC_000008.10(NM_003235.5):c.6398-1G>A	NC_000008.10	g.134025844G>A
					NM_003235.5	c.886C>T	p.(Arg296*)	Pathogenic	1	NM_003235.5:c.886C>T	NC_000008.10	g.133894854C>T
				TG (HGNC:11764) Total					2
				SERPINC1 (HGNC:775)	NM_000488.4	c.236G>A	p.(Arg79His)	Likely Pathogenic	2	NM_000488.4:c.236G>A	NC_000001.10	g.173883863C>T
				SERPINC1 (HGNC:775) Total					2
				TRDN (HGNC:12261)	NC_000006.11(NM_006073.4)	c.1246+1G>T		Likely Pathogenic	1	NC_000006.11(NM_006073.4):c.1246+1G>T	NC_000006.11	g.123698860C>A
					NC_000006.11(NM_006073.4)	c.1784-1G>T		Likely Pathogenic	1	NC_000006.11(NM_006073.4):c.1784-1G>T	NC_000006.11	g.123586484C>A
				TRDN (HGNC:12261) Total					2
				SCUBE3 (HGNC:13655)	NC_000006.11(NM_152753.4)	c.1909+1G>A		Likely Pathogenic	2	NC_000006.11(NM_152753.4):c.1909+1G>A	NC_000006.11	g.35211014G>A
				SCUBE3 (HGNC:13655) Total					2
				TDRD9 (HGNC:20122)	NM_153046.3	c.1518C>G	p.(Tyr506*)	Likely Pathogenic	1	NM_153046.3:c.1518C>G	NC_000014.8	g.104470609C>G
					NM_153046.3	c.2314_2317del	p.(Pro772fs)	Likely Pathogenic	1	NM_153046.3:c.2314_2317del	NC_000014.8	g.104482408_104482411del
				TDRD9 (HGNC:20122) Total					2
				RMRP (HGNC:10031)	NR_003051.3	n.181G>A		Pathogenic	1	NR_003051.3:n.181G>A	NC_000009.11	g.35657835C>T
					NR_003051.3	n.239C>T		Likely Pathogenic	1	NR_003051.3:n.239C>T	NC_000009.11	g.35657777G>A
				RMRP (HGNC:10031) Total					2
				SZT2 (HGNC:29040)	NM_001365999.1	c.3643_3644del	p.(Asp1215fs)	Likely Pathogenic	1	NM_001365999.1:c.3643_3644del	NC_000001.10	g.43893245_43893246del
					NC_000001.10(NM_001365999.1)	c.6396+2C>T		Likely Pathogenic	1	NC_000001.10(NM_001365999.1):c.6396+2C>T	NC_000001.10	g.43903373C>T
				SZT2 (HGNC:29040) Total					2
				PTPRQ (HGNC:9679)	NC_000012.11(NM_001145026.2)	c.4732-1G>T		Likely Pathogenic	1	NC_000012.11(NM_001145026.2):c.4732-1G>T	NC_000012.11	g.81004217G>T
					NC_000012.11(NM_001145026.2)	c.1187-2A>C		Likely Pathogenic	1	NC_000012.11(NM_001145026.2):c.1187-2A>C	NC_000012.11	g.80878210A>C
				PTPRQ (HGNC:9679) Total					2
				STK36 (HGNC:17209)	NM_015690.5	c.2758del	p.(Gln920fs)	Likely Pathogenic	1	NM_015690.5:c.2758del	NC_000002.11	g.219561933del
					NC_000002.11(NM_015690.5)	c.2761+1G>T		Likely Pathogenic	1	NC_000002.11(NM_015690.5):c.2761+1G>T	NC_000002.11	g.219561937G>T
				STK36 (HGNC:17209) Total					2
				POMT2 (HGNC:19743)	NM_013382.7	c.2159del	p.(Phe720fs)	Likely Pathogenic	1	NM_013382.7:c.2159del	NC_000014.8	g.77743814del
					NC_000014.8(NM_013382.7)	c.248+1G>T		Likely Pathogenic	1	NC_000014.8(NM_013382.7):c.248+1G>T	NC_000014.8	g.77786776C>A
				POMT2 (HGNC:19743) Total					2
				SPAG1 (HGNC:11212)	NM_003114.5	c.172del	p.(Thr58fs)	Likely Pathogenic	1	NM_003114.5:c.172del	NC_000008.10	g.101178073del
					NM_003114.5	c.897_901del	p.(Lys301fs)	Likely Pathogenic	1	NM_003114.5:c.897_901del	NC_000008.10	g.101203682_101203686del
				SPAG1 (HGNC:11212) Total					2
				TRNT1 (HGNC:17341)	NM_182916.3	c.1205_1206dup	p.(Glu403fs)	Likely Pathogenic	1	NM_182916.3:c.1205_1206dup	NC_000003.11	g.3189738_3189739dup
					NM_182916.3	c.218_219insGAGGGATTTATTAAATTATAAATTTATTAAATGGATTTATTAAA	p.(Lys74fs)	Likely Pathogenic	1	NM_182916.3:c.218_219insGAGGGATTTATTAAATTATAAATTTATTAAATGGATTTATTAAA	NC_000003.11	g.3179013_3179014insGAGGGATTTATTAAATTATAAATTTATTAAATGGATTTATTAAA
				TRNT1 (HGNC:17341) Total					2
				VPS33B (HGNC:12712)	NC_000015.9(NM_018668.5)	c.1225+5G>C		Likely Pathogenic	1	NC_000015.9(NM_018668.5):c.1225+5G>C	NC_000015.9	g.91548102C>G
					NM_018668.5	c.1236del	p.(Lys413fs)	Likely Pathogenic	1	NM_018668.5:c.1236del	NC_000015.9	g.91546354del
				VPS33B (HGNC:12712) Total					2
				SGCA (HGNC:10805)	NM_000023.4	c.409G>C	p.(Glu137Gln)	Likely Pathogenic	1	NM_000023.4:c.409G>C	NC_000017.10	g.48245758G>C
					NM_000023.4	c.739G>A	p.(Val247Met)	Pathogenic	1	NM_000023.4:c.739G>A	NC_000017.10	g.48246607G>A
				SGCA (HGNC:10805) Total					2
				SMPD1 (HGNC:11120)	NM_000543.5	c.1493G>T	p.(Arg498Leu)	Pathogenic	1	NM_000543.5:c.1493G>T	NC_000011.9	g.6415434G>T
					NM_000543.5	c.996del	p.(Phe333fs)	Pathogenic	1	NM_000543.5:c.996del	NC_000011.9	g.6413291del
				SMPD1 (HGNC:11120) Total					2
				TOGARAM1 (HGNC:19959)	NM_001308120.2	c.2501_2504del	p.(Ile834fs )	Likely Pathogenic	1	NM_001308120.2:c.2501_2504del	NC_000014.8	g.45473426_45473429del
					NM_001308120.2	c.3802del	p.(Asp1268fs)	Likely Pathogenic	1	NM_001308120.2:c.3802del	NC_000014.8	g.45501569del
				TOGARAM1 (HGNC:19959) Total					2
				SLX4 (HGNC:23845)	NM_032444.4	c.3638dup	p.(Leu1214fs)	Likely Pathogenic	1	NM_032444.4:c.3638dup	NC_000016.9	g.3640001dup
					NM_032444.4	c.737_738del	p.(Gln246fs)	Likely Pathogenic	1	NM_032444.4:c.737_738del	NC_000016.9	g.3656497_3656498del
				SLX4 (HGNC:23845) Total					2
				SDCCAG8 (HGNC:10671)	NM_006642.5	c.1575del	p.(Glu526fs)	Likely Pathogenic	1	NM_006642.5:c.1575del	NC_000001.10	g.243542124del
					NM_006642.5	c.784G>T	p.(Glu262*)	Pathogenic	1	NM_006642.5:c.784G>T	NC_000001.10	g.243471334G>T
				SDCCAG8 (HGNC:10671) Total					2
				SLCO2A1 (HGNC:10955)	NM_005630.3	c.669C>G	p.(Tyr223*)	Likely Pathogenic	1	NM_005630.3:c.669C>G	NC_000003.11	g.133672562G>C
					NM_005630.3	c.763G>T	p.(Gly255*)	Likely Pathogenic	1	NM_005630.3:c.763G>T	NC_000003.11	g.133670150C>A
				SLCO2A1 (HGNC:10955) Total					2
				UBA5 (HGNC:23230)	NM_024818.6	c.1111G>A	p.(Ala371Thr)	Pathogenic	2	NM_024818.6:c.1111G>A	NC_000003.11	g.132394747G>A
				UBA5 (HGNC:23230) Total					2
				VPS13A (HGNC:1908)	NC_000009.11(NM_033305.3)	c.7653-2A>G		Likely Pathogenic	1	NC_000009.11(NM_033305.3):c.7653-2A>G	NC_000009.11	g.79971628A>G
					NM_033305.3	c.7736_7739del	p.(Arg2579fs)	Likely Pathogenic	1	NM_033305.3:c.7736_7739del	NC_000009.11	g.79971713_79971716del
				VPS13A (HGNC:1908) Total					2
				TUBGCP6 (HGNC:18127)	NM_020461.4	c.2234dup	p.(Lys746fs)	Likely Pathogenic	1	NM_020461.4:c.2234dup	NC_000022.10	g.50662606dup
					NM_020461.4	c.5320C>T	p.(Gln1774*)	Likely Pathogenic	1	NM_020461.4:c.5320C>T	NC_000022.10	g.50656395G>A
				TUBGCP6 (HGNC:18127) Total					2
				SLC45A2 (HGNC:16472)	NM_016180.5	c.606G>C	p.(Trp202Cys)	Likely Pathogenic	1	NM_016180.5:c.606G>C	NC_000005.9	g.33964078C>G
					NM_016180.5	c.798C>A	p.(Tyr266*)	Likely Pathogenic	1	NM_016180.5:c.798C>A	NC_000005.9	g.33963886G>T
				SLC45A2 (HGNC:16472) Total					2
				RFXANK (HGNC:9987)	NC_000019.9(NM_003721.4)	c.271+1G>C		Likely Pathogenic	1	NC_000019.9(NM_003721.4):c.271+1G>C	NC_000019.9	g.19307856G>C
					NM_003721.4	c.437G>A	p.(Trp146*)	Likely Pathogenic	1	NM_003721.4:c.437G>A	NC_000019.9	g.19308429G>A
				RFXANK (HGNC:9987) Total					2
				TPRN (HGNC:26894)	NM_001128228.3	c.1031del	p.(Pro344fs)	Likely Pathogenic	1	NM_001128228.3:c.1031del	NC_000009.11	g.140094134del
					NM_001128228.3	c.503_521del	p.(Arg168fs)	Likely Pathogenic	1	NM_001128228.3:c.503_521del	NC_000009.11	g.140094648_140094666del
				TPRN (HGNC:26894) Total					2
				RAPSN (HGNC:9863)	NM_005055.5	c.264C>A	p.(Asn88Lys)	Pathogenic	2	NM_005055.5:c.264C>A	NC_000011.9	g.47469631G>T
				RAPSN (HGNC:9863) Total					2
				SLC34A3 (HGNC:20305)	NM_001177316.2	c.1304del	p.(Ser435fs)	Likely Pathogenic	1	NM_001177316.2:c.1304del	NC_000009.11	g.140129152del
					NC_000009.11(NM_001177316.2)	c.1335+1G>C		Likely Pathogenic	1	NC_000009.11(NM_001177316.2):c.1335+1G>C	NC_000009.11	g.140129184G>C
				SLC34A3 (HGNC:20305) Total					2
				PSAT1 (HGNC:19129)	NM_058179.4	c.82_83del	p.(Glu28fs)	Likely Pathogenic	1	NM_058179.4:c.82_83del	NC_000009.11	g.80915539_80915540del
					NC_000009.11(NM_058179.4)	c.870-1G>T		Likely Pathogenic	1	NC_000009.11(NM_058179.4):c.870-1G>T	NC_000009.11	g.80942966G>T
				PSAT1 (HGNC:19129) Total					2
				SLC34A1 (HGNC:11019)	NM_003052.5	c.1463G>A	p.(Trp488Ter)	Likely Pathogenic	1	NM_003052.5:c.1463G>A	NC_000005.9	g.176824830G>A
					NM_003052.5	c.1614G>A	p.(Trp538*)	Likely Pathogenic	1	NM_003052.5:c.1614G>A	NC_000005.9	g.176824981G>A
				SLC34A1 (HGNC:11019) Total					2
				PREPL (HGNC:30228)	NM_001171613.2	c.1015_1018del	p.(Phe339fs)	Pathogenic	1	NM_001171613.2:c.1015_1018del	NC_000002.11	g.44559668_44559671del
					NC_000002.11(NM_001171613.2)	c.1753+2T>C		Likely Pathogenic	1	NC_000002.11(NM_001171613.2):c.1753+2T>C	NC_000002.11	g.44549868A>G
				PREPL (HGNC:30228) Total					2
				SLC2A2 (HGNC:11006)	NM_000340.2	c.901C>T	p.(Arg301*)	Pathogenic	2	NM_000340.2:c.901C>T	NC_000003.11	g.170723136G>A
				SLC2A2 (HGNC:11006) Total					2
				TSEN54 (HGNC:27561)	NM_207346.3	c.919G>T	p.(Ala307Ser)	Pathogenic	2	NM_207346.3:c.919G>T	NC_000017.10	g.73518081G>T
				TSEN54 (HGNC:27561) Total					2
				SLC27A4 (HGNC:10998)	NM_005094.4	c.504C>A	p.(Cys168*)	Likely Pathogenic	1	NM_005094.4:c.504C>A	NC_000009.11	g.131107776C>A
					NM_005094.4	c.899A>G	p.(Gln300Arg)	Pathogenic	1	NM_005094.4:c.899A>G	NC_000009.11	g.131114938A>G
				SLC27A4 (HGNC:10998) Total					2
				TRPM1 (HGNC:7146)	NC_000015.9(NM_001252024.2)	c.1623+1del		Likely Pathogenic	1	NC_000015.9(NM_001252024.2):c.1623+1del	NC_000015.9	g.31340092del
					NM_001252024.2	c.2633G>A	p.(Trp878*)	Likely Pathogenic	1	NM_001252024.2:c.2633G>A	NC_000015.9	g.31327816C>T
				TRPM1 (HGNC:7146) Total					2
				TPO (HGNC:12015)	NM_001206744.2	c.2421dup	p.(Cys808fs)	Likely Pathogenic	1	NM_001206744.2:c.2421dup	NC_000002.11	g.1507754dup
					NM_001206744.2	c.387del	p.(Asn129fs)	Likely Pathogenic	1	NM_001206744.2:c.387del	NC_000002.11	g.1440061del
				TPO (HGNC:12015) Total					2
				PIGT (HGNC:14938)	NM_015937.6	c.1465_1466del	p.(Phe492fs)	Likely Pathogenic	1	NM_015937.6:c.1465_1466del	NC_000020.10	g.44053200_44053201del
					NM_015937.6	c.514C>T	p.(Arg172Cys)	Likely Pathogenic	1	NM_015937.6:c.514C>T	NC_000020.10	g.44047955C>T
				PIGT (HGNC:14938) Total					2
				PGM1 (HGNC:8905)	NM_002633.3	c.1508G>A	p.(Arg503Gln)	Likely Pathogenic	1	NM_002633.3:c.1508G>A	NC_000001.10	g.64120046G>A
					NM_002633.3	c.877C>T	p.(Arg293*)	Likely Pathogenic	1	NM_002633.3:c.877C>T	NC_000001.10	g.64101908C>T
				PGM1 (HGNC:8905) Total					2
				WDR81 (HGNC:26600)	NM_001163809.2	c.1213del	p.(Arg405fs)	Likely Pathogenic	1	NM_001163809.2:c.1213del	NC_000017.10	g.1629466del
					NM_001163809.2	c.1521del	p.(Asp508fs)	Likely Pathogenic	1	NM_001163809.2:c.1521del	NC_000017.10	g.1629774del
				WDR81 (HGNC:26600) Total					2
				SGSH (HGNC:10818)	NM_000199.5	c.197C>G	p.(Ser66Trp)	Pathogenic	1	NM_000199.5:c.197C>G	NC_000017.10	g.78190883G>C
					NM_000199.5	c.892T>C	p.(Ser298Pro)	Pathogenic	1	NM_000199.5:c.892T>C	NC_000017.10	g.78185927A>G
				SGSH (HGNC:10818) Total					2
				PHGDH (HGNC:8923)	NM_006623.4	c.1129G>A	p.(Gly377Ser)	Likely Pathogenic	1	NM_006623.4:c.1129G>A	NC_000001.10	g.120284440G>A
					NM_006623.4	c.1468G>A	p.(Val490Met)	Pathogenic	1	NM_006623.4:c.1468G>A	NC_000001.10	g.120286529G>A
				PHGDH (HGNC:8923) Total					2
				DMGDH (HGNC:24475)	NM_013391.3	c.326A>G	p.(His109Arg)	Likely Pathogenic	1	NM_013391.3:c.326A>G	NC_000005.9	g.78351682T>C
				DMGDH (HGNC:24475) Total					1
				COL9A2 (HGNC:2218)	NM_001852.4	c.1506del	p.(Asn503fs)	Likely Pathogenic	1	NM_001852.4:c.1506del	NC_000001.10	g.40769246del
				COL9A2 (HGNC:2218) Total					1
				EIF2B5 (HGNC:3261)	NM_003907.3	c.338G>A	p.(Arg113His)	Pathogenic	1	NM_003907.3:c.338G>A	NC_000003.11	g.183855425G>A
				EIF2B5 (HGNC:3261) Total					1
				CFAP69 (HGNC:26107)	NM_001039706.3	c.2602C>T	p.(Arg868*)	Likely Pathogenic	1	NM_001039706.3:c.2602C>T	NC_000007.13	g.89938628C>T
				CFAP69 (HGNC:26107) Total					1
				ALG2 (HGNC:23159)	NM_033087.4	c.814G>T	p.(Glu272Ter)	Likely Pathogenic	1	NM_033087.4:c.814G>T	NC_000009.11	g.101980653C>A
				ALG2 (HGNC:23159) Total					1
				CHST6 (HGNC:6938)	NM_021615.5	c.1A>T	p.(Met1?)	Likely Pathogenic	1	NM_021615.5:c.1A>T	NC_000016.9	g.75513726T>A
				CHST6 (HGNC:6938) Total					1
				DHPS (HGNC:2869)	NC_000019.9(NM_001930.4)	c.1014+1G>A		Likely Pathogenic	1	NC_000019.9(NM_001930.4):c.1014+1G>A	NC_000019.9	g.12786830C>T
				DHPS (HGNC:2869) Total					1
				ARMC4 (HGNC:25583)	NC_000010.10(NM_018076.5)	c.2799+1G>A		Likely Pathogenic	1	NC_000010.10(NM_018076.5):c.2799+1G>A	NC_000010.10	g.28151362C>T
				ARMC4 (HGNC:25583) Total					1
				DHDDS (HGNC:20603)	NM_205861.3	c.124A>G	p.(Lys42Glu)	Likely Pathogenic	1	NM_205861.3:c.124A>G	NC_000001.10	g.26764719A>G
				DHDDS (HGNC:20603) Total					1
				AMT (HGNC:473)	NM_000481.3	c.217C>T	p.(Arg73Cys)	Likely Pathogenic	1	NM_000481.3:c.217C>T	NC_000003.11	g.49459578G>A
				AMT (HGNC:473) Total					1
				CFAP410 (HGNC:1260)	NM_004928.3	c.218G>C	p.(Arg73Pro)	Pathogenic	1	NM_004928.3:c.218G>C	NC_000021.8	g.45753071C>G
				CFAP410 (HGNC:1260) Total					1
				AGPAT2 (HGNC:325)	NM_006412.4	c.646A>T	p.(Lys216*)	Likely Pathogenic	1	NM_006412.4:c.646A>T	NC_000009.11	g.139569202T>A
				AGPAT2 (HGNC:325) Total					1
				CERS3 (HGNC:23752)	NC_000015.9(NM_001290343.1)	c.466-1G>T		Likely Pathogenic	1	NC_000015.9(NM_001290343.1):c.466-1G>T	NC_000015.9	g.101019684C>A
				CERS3 (HGNC:23752) Total					1
				CLDN16 (HGNC:2037)	NM_006580.4	c.130C>T	p.(Arg44*)	Likely Pathogenic	1	NM_006580.4:c.130C>T	NC_000003.11	g.190120141C>T
				CLDN16 (HGNC:2037) Total					1
				EVC2 (HGNC:19747)	NM_147127.5	c.30dup	p.(Thr11fs)	Likely Pathogenic	1	NM_147127.5:c.30dup	NC_000004.11	g.5710214dup
				EVC2 (HGNC:19747) Total					1
				CHAT (HGNC:1912)	NM_020549.5	c.413del	p.(Pro138fs)	Likely Pathogenic	1	NM_020549.5:c.413del	NC_000010.10	g.50827796del
				CHAT (HGNC:1912) Total					1
				CEP78 (HGNC:25740)	NM_001330691.2	c.1698_1701del	p.(Ser567fs)	Likely Pathogenic	1	NM_001330691.2:c.1698_1701del	NC_000009.11	g.80880360_80880363del
				CEP78 (HGNC:25740) Total					1
				ASAH1 (HGNC:735)	NM_177924.5	c.177C>A	p.(Tyr59*)	Pathogenic	1	NM_177924.5:c.177C>A	NC_000008.10	g.17928848G>T
				ASAH1 (HGNC:735) Total					1
				ERCC4 (HGNC:3436)	NC_000016.9(NM_005236.2)	c.580_584+1del	p.(Pro194fs)	Likely Pathogenic	1	NC_000016.9(NM_005236.2):c.580_584+1del	NC_000016.9	g.14020609_14020614del
				ERCC4 (HGNC:3436) Total					1
				APTX (HGNC:15984)	NM_001195248.2	c.837G>A	p.(Trp293*)	Pathogenic	1	NM_001195248.2:c.837G>A	NC_000009.11	g.32974493C>T
				APTX (HGNC:15984) Total					1
				DEAF1 (HGNC:14677)	NM_021008.3	c.1628C>G	p.(Ser543*)	Likely Pathogenic	1	NM_021008.3:c.1628C>G	NC_000011.9	g.644620G>C
				DEAF1 (HGNC:14677) Total					1
				ANTXR2 (HGNC:21732)	NM_058172.6	c.652T>C	p.(Cys218Arg)	Likely Pathogenic	1	NM_058172.6:c.652T>C	NC_000004.11	g.80957171A>G
				ANTXR2 (HGNC:21732) Total					1
				DDX11 (HGNC:2736)	NM_030653.4	c.1403dup	p.(Ser469fs)	Pathogenic	1	NM_030653.4:c.1403dup	NC_000012.11	g.31247557dup
				DDX11 (HGNC:2736) Total					1
				COL12A1 (HGNC:2188)	NM_004370.6	c.7422del	p.(Lys2474fs)	Likely Pathogenic	1	NM_004370.6:c.7422del	NC_000006.11	g.75827197del
				COL12A1 (HGNC:2188) Total					1
				CEP152 (HGNC:29298)	NM_001194998.2	c.794A>C	p.(Gln265Pro)	Likely Pathogenic	1	NM_001194998.2:c.794A>C	NC_000015.9	g.49085556T>G
				CEP152 (HGNC:29298) Total					1
				COG6 (HGNC:18621)	NM_020751.3	c.182C>G	p.(Ser61*)	Likely Pathogenic	1	NM_020751.3:c.182C>G	NC_000013.10	g.40233529C>G
				COG6 (HGNC:18621) Total					1
				DDHD2 (HGNC:29106)	NC_000008.10(NM_015214.3)	c.1248+2T>C		Likely Pathogenic	1	NC_000008.10(NM_015214.3):c.1248+2T>C	NC_000008.10	g.38105355T>C
				DDHD2 (HGNC:29106) Total					1
				ADSL (HGNC:291)	NM_000026.4	c.340T>C	p.(Tyr114His)	Pathogenic	1	NM_000026.4:c.340T>C	NC_000022.10	g.40746022T>C
				ADSL (HGNC:291) Total					1
				DDHD1 (HGNC:19714)	NM_001160148.2	c.1762C>T	p.(Arg588*)	Likely Pathogenic	1	NM_001160148.2:c.1762C>T	NC_000014.8	g.53529665G>A
				DDHD1 (HGNC:19714) Total					1
				ADAM17 (HGNC:195)	NM_003183.6	c.1951C>T	p.(Arg651*)	Likely Pathogenic	1	NM_003183.6:c.1951C>T	NC_000002.11	g.9633918G>A
				ADAM17 (HGNC:195) Total					1
				CENPJ (HGNC:17272)	NM_018451.5	c.2635_2636del	p.(Ser879fs)	Likely Pathogenic	1	NM_018451.5:c.2635_2636del	NC_000013.10	g.25479540_25479541del
				CENPJ (HGNC:17272) Total					1
				CLDN1 (HGNC:2032)	NM_021101.5	c.453_460dup	p.(Pro154fs)	Likely Pathogenic	1	NM_021101.5:c.453_460dup	NC_000003.11	g.190027980_190027987dup
				CLDN1 (HGNC:2032) Total					1
				EDAR (HGNC:2895)	NM_022336.4	c.77C>T	p.(Ala26Val)	Likely Pathogenic	1	NM_022336.4:c.77C>T	NC_000002.11	g.109546673G>A
				EDAR (HGNC:2895) Total					1
				ENO3 (HGNC:3354)	NM_053013.4	c.467G>A	p.(Gly156Asp)	Likely Pathogenic	1	NM_053013.4:c.467G>A	NC_000017.10	g.4858392G>A
				ENO3 (HGNC:3354) Total					1
				DCDC2 (HGNC:18141)	NM_016356.5	c.529dup	p.(Ile177fs)	Pathogenic	1	NM_016356.5:c.529dup	NC_000006.11	g.24301976dup
				DCDC2 (HGNC:18141) Total					1
				AARS2 (HGNC:21022)	NM_020745.4	c.390_392del	p.(Phe131del)	Likely Pathogenic	1	NM_020745.4:c.390_392del	NC_000006.11	g.44279855_44279857del
				AARS2 (HGNC:21022) Total					1
				CDK10 (HGNC:1770)	NM_052988.5	c.613C>T	p.(Arg205*)	Likely Pathogenic	1	NM_052988.5:c.613C>T	NC_000016.9	g.89760585C>T
				CDK10 (HGNC:1770) Total					1
				ASNS (HGNC:753)	NM_001673.5	c.1211G>A	p.(Arg404His)	Likely Pathogenic	1	NM_001673.5:c.1211G>A	NC_000007.13	g.97483919C>T
				ASNS (HGNC:753) Total					1
				DCAF17 (HGNC:25784)	NM_025000.4	c.85C>T	p.(Gln29*)	Likely Pathogenic	1	NM_025000.4:c.85C>T	NC_000002.11	g.172291172C>T
				DCAF17 (HGNC:25784) Total					1
				COQ6 (HGNC:20233)	NM_182476.3	c.1078C>T	p.(Arg360Trp)	Likely Pathogenic	1	NM_182476.3:c.1078C>T	NC_000014.8	g.74428062C>T
				COQ6 (HGNC:20233) Total					1
				DBH (HGNC:2689)	NM_000787.4	c.1499del	p.(Leu500fs)	Likely Pathogenic	1	NM_000787.4:c.1499del	NC_000009.11	g.136521709del
				DBH (HGNC:2689) Total					1
				ARHGEF18 (HGNC:17090)	NM_001367823.1	c.294dup	p.(Ala99fs)	Likely Pathogenic	1	NM_001367823.1:c.294dup	NC_000019.9	g.7440624dup
				ARHGEF18 (HGNC:17090) Total					1
				DARS2 (HGNC:25538)	NM_018122.5	c.1046del	p.(Arg349fs)	Likely Pathogenic	1	NM_018122.5:c.1046del	NC_000001.10	g.173810029del
				DARS2 (HGNC:25538) Total					1
				EPCAM (HGNC:11529)	NM_002354.2	c.567_568insAATA	p.(Val190fs)	Likely Pathogenic	1	NM_002354.2:c.567_568insAATA	NC_000002.11	g.47606103_47606104insAATA
				EPCAM (HGNC:11529) Total					1
				CDAN1 (HGNC:1713)	NM_138477.4	c.3124C>T	p.(Arg1042Trp)	Likely Pathogenic	1	NM_138477.4:c.3124C>T	NC_000015.9	g.43018588G>A
				CDAN1 (HGNC:1713) Total					1
				AP3B2 (HGNC:567)	NM_001278512.1	c.2515C>T	p.(Gln839*)	Likely Pathogenic	1	NM_001278512.1:c.2515C>T	NC_000015.9	g.83331968G>A
				AP3B2 (HGNC:567) Total					1
				CD3E (HGNC:1674)	NM_000733.4	c.131_132del	p.(Thr44fs)	Likely Pathogenic	1	NM_000733.4:c.131_132del	NC_000011.9	g.118183360_118183361del
				CD3E (HGNC:1674) Total					1
				COL6A3 (HGNC:2213)	NM_004369.4	c.1825C>T	p.(Arg609*)	Likely Pathogenic	1	NM_004369.4:c.1825C>T	NC_000002.11	g.238289630G>A
				COL6A3 (HGNC:2213) Total					1
				CYP7B1 (HGNC:2652)	NM_004820.5	c.334C>T	p.(Arg112*)	Pathogenic	1	NM_004820.5:c.334C>T	NC_000008.10	g.65528764G>A
				CYP7B1 (HGNC:2652) Total					1
				DNAAF3 (HGNC:30492)	NM_001256715.2	c.607_611dup	p.(Arg205fs)	Likely Pathogenic	1	NM_001256715.2:c.607_611dup	NC_000019.9	g.55673064_55673068dup
				DNAAF3 (HGNC:30492) Total					1
				CD247 (HGNC:1677)	NM_198053.2	c.301C>T	p.(Gln101*)	Pathogenic	1	NM_198053.2:c.301C>T	NC_000001.10	g.167404671G>A
				CD247 (HGNC:1677) Total					1
				ALMS1 (HGNC:428)	NM_001378454.1	c.10480C>T	p.(Gln3493*)	Pathogenic	1	NM_001378454.1:c.10480C>T	NC_000002.11	g.73799484C>T
				ALMS1 (HGNC:428) Total					1
				CCDC8 (HGNC:25367)	NM_032040.5	c.1491G>A	p.(Trp497*)	Likely Pathogenic	1	NM_032040.5:c.1491G>A	NC_000019.9	g.46914577C>T
				CCDC8 (HGNC:25367) Total					1
				ALG1 (HGNC:18294)	NC_000016.9(NM_019109.4)	c.1187+1G>A		Likely Pathogenic	1	NC_000016.9(NM_019109.4):c.1187+1G>A	NC_000016.9	g.5132675G>A
				ALG1 (HGNC:18294) Total					1
				CYP4F22 (HGNC:26820)	NM_173483.4	c.429dup	p.(Leu144fs)	Pathogenic	1	NM_173483.4:c.429dup	NC_000019.9	g.15648353dup
				CYP4F22 (HGNC:26820) Total					1
				CNTNAP2 (HGNC:13830)	NM_014141.6	c.3283C>T	p.(Arg1095*)	Pathogenic	1	NM_014141.6:c.3283C>T	NC_000007.13	g.147926773C>T
				CNTNAP2 (HGNC:13830) Total					1
				DNMT3B (HGNC:2979)	NM_006892.4	c.1807G>A	p.(Ala603Thr)	Likely Pathogenic	1	NM_006892.4:c.1807G>A	NC_000020.10	g.31388006G>A
				DNMT3B (HGNC:2979) Total					1
				CNTN2 (HGNC:2172)	NM_005076.5	c.2273G>A	p.(Trp758*)	Likely Pathogenic	1	NM_005076.5:c.2273G>A	NC_000001.10	g.205039031G>A
				CNTN2 (HGNC:2172) Total					1
				CCDC39 (HGNC:25244)	NM_181426.2	c.599_600del	p.(Ile200fs)	Likely Pathogenic	1	NM_181426.2:c.599_600del	NC_000003.11	g.180377476_180377477del
				CCDC39 (HGNC:25244) Total					1
				ADGRV1 (HGNC:17416)	NM_032119.4	c.5967dup	p.(Val1990fs)	Likely Pathogenic	1	NM_032119.4:c.5967dup	NC_000005.9	g.89979705dup
				ADGRV1 (HGNC:17416) Total					1
				CYP27A1 (HGNC:2605)	NC_000002.11(NM_000784.4)	c.1184+1G>A		Pathogenic	1	NC_000002.11(NM_000784.4):c.1184+1G>A	NC_000002.11	g.219678911G>A
				CYP27A1 (HGNC:2605) Total					1
				CNGA1 (HGNC:2148)	NM_001379270.1	c.349G>T	p.(Glu117*)	Likely Pathogenic	1	NM_001379270.1:c.349G>T	NC_000004.11	g.47945286C>A
				CNGA1 (HGNC:2148) Total					1
				EXPH5 (HGNC:30578)	NM_015065.3	c.4483dup	p.(Met1495fs)	Likely Pathogenic	1	NM_015065.3:c.4483dup	NC_000011.9	g.108381756dup
				EXPH5 (HGNC:30578) Total					1
				CLN5 (HGNC:2076)	NM_006493.3	c.524G>A	p.(Trp175*)	Likely Pathogenic	1	NM_006493.3:c.524G>A	NC_000013.10	g.77570221G>A
				CLN5 (HGNC:2076) Total					1
				EVC (HGNC:3497)	NM_153717.3	c.918C>G	p.(Tyr306*)	Likely Pathogenic	1	NM_153717.3:c.918C>G	NC_000004.11	g.5747047C>G
				EVC (HGNC:3497) Total					1
				CLDN14 (HGNC:2035)	NM_001146079.2	c.488C>T	p.(Ala163Val)	Likely Pathogenic	1	NM_001146079.2:c.488C>T	NC_000021.8	g.37833506G>A
				CLDN14 (HGNC:2035) Total					1
				DNASE1L3 (HGNC:2959)	NM_004944.3	c.290_291del	p.(Thr97fs)	Likely Pathogenic	1	NM_004944.3:c.290_291del	NC_000003.11	g.58191230_58191231del
				DNASE1L3 (HGNC:2959) Total					1
				DLL3 (HGNC:2909)	NM_203486.3	c.128del	p.(Pro43fs)	Likely Pathogenic	1	NM_203486.3:c.128del	NC_000019.9	g.39989890del
				DLL3 (HGNC:2909) Total					1
				DST (HGNC:1090)	NM_001374736.1	c.14995C>T	p.(Gln4999*)	Likely Pathogenic	1	NM_001374736.1:c.14995C>T	NC_000006.11	g.56420284G>A
				DST (HGNC:1090) Total					1
				ABCD4 (HGNC:68)	NC_000014.8(NM_005050.4)	c.158-1G>C		Likely Pathogenic	1	NC_000014.8(NM_005050.4):c.158-1G>C	NC_000014.8	g.74766379C>G
				ABCD4 (HGNC:68) Total					1
				CASQ2 (HGNC:1513)	NC_000001.10(NM_001232.4)	c.320-2A>G		Pathogenic	1	NC_000001.10(NM_001232.4):c.320-2A>G	NC_000001.10	g.116283451T>C
				CASQ2 (HGNC:1513) Total					1
				CHRND (HGNC:1965)	NM_000751.3	c.556del	p.(Asp186fs)	Likely Pathogenic	1	NM_000751.3:c.556del	NC_000002.11	g.233393618del
				CHRND (HGNC:1965) Total					1
				CARD9 (HGNC:16391)	NC_000009.11(NM_052813.5)	c.808-1G>C		Likely Pathogenic	1	NC_000009.11(NM_052813.5):c.808-1G>C	NC_000009.11	g.139264890C>G
				CARD9 (HGNC:16391) Total					1
				ABCA12 (HGNC:14637)	NM_173076.3	c.3882G>A	p.(Trp1294*)	Likely Pathogenic	1	NM_173076.3:c.3882G>A	NC_000002.11	g.215852465C>T
				ABCA12 (HGNC:14637) Total					1
				CYP11B2 (HGNC:2592)	NM_000498.3	c.545_546dup	p.(Ser183fs)	Likely Pathogenic	1	NM_000498.3:c.545_546dup	NC_000008.10	g.143996514_143996515dup
				CYP11B2 (HGNC:2592) Total					1
				AAAS (HGNC:13666)	NM_015665.6	c.43C>A	p.(Gln15Lys)	Pathogenic	1	NM_015665.6:c.43C>A	NC_000012.11	g.53715207G>T
				AAAS (HGNC:13666) Total					1
				CAPN15 (HGNC:11182)	NM_005632.3	c.2206C>T	p.(Arg736*)	Likely Pathogenic	1	NM_005632.3:c.2206C>T	NC_000016.9	g.601525C>T
				CAPN15 (HGNC:11182) Total					1
				ASPA (HGNC:756)	NM_000049.4	c.854A>C	p.(Glu285Ala)	Pathogenic	1	NM_000049.4:c.854A>C	NC_000017.10	g.3402294A>C
				ASPA (HGNC:756) Total					1
				CAPN1 (HGNC:1476)	NC_000011.9(NM_005186.3)	c.1605+5G>A		Pathogenic	1	NC_000011.9(NM_005186.3):c.1605+5G>A	NC_000011.9	g.64974295G>A
				CAPN1 (HGNC:1476) Total					1
				DNAAF5 (HGNC:26013)	NM_017802.4	c.757C>T	p.(Arg253*)	Likely Pathogenic	1	NM_017802.4:c.757C>T	NC_000007.13	g.769461C>T
				DNAAF5 (HGNC:26013) Total					1
				DNAJC21 (HGNC:27030)	NC_000005.9(NM_001012339.3)	c.983+1G>A		Likely Pathogenic	1	NC_000005.9(NM_001012339.3):c.983+1G>A	NC_000005.9	g.34941289G>A
				DNAJC21 (HGNC:27030) Total					1
				ARSG (HGNC:24102)	NM_001267727.1	c.821G>A	p.(Trp274*)	Likely Pathogenic	1	NM_001267727.1:c.821G>A	NC_000017.10	g.66364805G>A
				ARSG (HGNC:24102) Total					1
				CABP4 (HGNC:1386)	NM_145200.5	c.145C>T	p.(Arg49*)	Likely Pathogenic	1	NM_145200.5:c.145C>T	NC_000011.9	g.67223039C>T
				CABP4 (HGNC:1386) Total					1
				ARMC9 (HGNC:20730)	NM_001352754.1	c.2160G>A	p.(Trp720*)	Likely Pathogenic	1	NM_001352754.1:c.2160G>A	NC_000002.11	g.232225494G>A
				ARMC9 (HGNC:20730) Total					1
				CA5A (HGNC:1377)	NM_001739.2	c.721G>A	p.(Glu241Lys)	Pathogenic	1	NM_001739.2:c.721G>A	NC_000016.9	g.87925458C>T
				CA5A (HGNC:1377) Total					1
				ARL13B (HGNC:25419)	NM_001174150.2	c.1037dup	p.(Lys347fs)	Likely Pathogenic	1	NM_001174150.2:c.1037dup	NC_000003.11	g.93768262dup
				ARL13B (HGNC:25419) Total					1
				CA12 (HGNC:1371)	NM_001218.5	c.686del	p.(Pro229fs)	Likely Pathogenic	1	NM_001218.5:c.686del	NC_000015.9	g.63632552del
				CA12 (HGNC:1371) Total					1
				ARG1 (HGNC:663)	NM_000045.4	c.863_865del	p.(Glu288del)	Likely Pathogenic	1	NM_000045.4:c.863_865del	NC_000006.11	g.131904942_131904944del
				ARG1 (HGNC:663) Total					1
				DNAJB2 (HGNC:5228)	NC_000002.11(NM_006736.6)	c.230-2A>G		Likely Pathogenic	1	NC_000002.11(NM_006736.6):c.230-2A>G	NC_000002.11	g.220146659A>G
				DNAJB2 (HGNC:5228) Total					1
				APRT (HGNC:626)	NM_000485.3	c.286_287del	p.(Thr96fs)	Likely Pathogenic	1	NM_000485.3:c.286_287del	NC_000016.9	g.88876866_88876867del
				APRT (HGNC:626) Total					1
				CUL7 (HGNC:21024)	NM_014780.5	c.1540C>T	p.(Gln514*)	Likely Pathogenic	1	NM_014780.5:c.1540C>T	NC_000006.11	g.43017730G>A
				CUL7 (HGNC:21024) Total					1
				APOE (HGNC:613)	NM_000041.4	c.460C>T	p.(Arg154Cys)	Likely Pathogenic	1	NM_000041.4:c.460C>T	NC_000019.9	g.45412013C>T
				APOE (HGNC:613) Total					1
				C8A (HGNC:1352)	NM_000562.2	c.1492C>T	p.(Arg498*)	Likely Pathogenic	1	NM_000562.2:c.1492C>T	NC_000001.10	g.57378187C>T
				C8A (HGNC:1352) Total					1
				AP4B1 (HGNC:572)	NM_001253852.3	c.1345A>T	p.(Arg449*)	Pathogenic	1	NM_001253852.3:c.1345A>T	NC_000001.10	g.114439045T>A
				AP4B1 (HGNC:572) Total					1
				DSG4 (HGNC:21307)	NM_177986.4	c.865C>T	p.(Arg289*)	Likely Pathogenic	1	NM_177986.4:c.865C>T	NC_000018.9	g.28972163C>T
				DSG4 (HGNC:21307) Total					1
				COL9A1 (HGNC:2217)	NM_001851.6	c.2617C>T	p.(Arg873*)	Likely Pathogenic	1	NM_001851.6:c.2617C>T	NC_000006.11	g.70926749G>A
				COL9A1 (HGNC:2217) Total					1
				CTSC (HGNC:2528)	NM_001814.6	c.587T>C	p.(Leu196Pro)	Likely Pathogenic	1	NM_001814.6:c.587T>C	NC_000011.9	g.88042385A>G
				CTSC (HGNC:2528) Total					1
				DOK7 (HGNC:26594)	NM_173660.5	c.1124_1127dup	p.(Ala378fs)	Pathogenic	1	NM_173660.5:c.1124_1127dup	NC_000004.11	g.3494837_3494840dup
				DOK7 (HGNC:26594) Total					1
				C5 (HGNC:1331)	NC_000009.11(NM_001735.3)	c.65+1G>A		Likely Pathogenic	1	NC_000009.11(NM_001735.3):c.65+1G>A	NC_000009.11	g.123812459C>T
				C5 (HGNC:1331) Total					1
				COL4A3 (HGNC:2204)	NM_000091.5	c.4793T>G	p.(Leu1598Arg)	Likely Pathogenic	1	NM_000091.5:c.4793T>G	NC_000002.11	g.228175529T>G
				COL4A3 (HGNC:2204) Total					1
				CTSA (HGNC:9251)	NM_000308.3	c.1277dup	p.(Asp426fs)	Likely Pathogenic	1	NM_000308.3:c.1277dup	NC_000020.10	g.44526414dup
				CTSA (HGNC:9251) Total					1
				AMPD1 (HGNC:468)	NM_000036.3	c.468G>T	p.(Gln189His)	Likely Pathogenic – Risk Factor	1	NM_000036.3:c.468G>T	NC_000001.10	g.115226899C>A
				AMPD1 (HGNC:468) Total					1
				C1QC (HGNC:1245)	NM_172369.5	c.212_213del	p.(Pro71fs)	Likely Pathogenic	1	NM_172369.5:c.212_213del	NC_000001.10	g.22973750_22973751del
				C1QC (HGNC:1245) Total					1
				DNAAF1 (HGNC:30539)	NC_000016.9(NM_178452.6)	c.1645-2A>C		Pathogenic	1	NC_000016.9(NM_178452.6):c.1645-2A>C	NC_000016.9	g.84208273A>C
				DNAAF1 (HGNC:30539) Total					1
				C1QBP (HGNC:1243)	NM_001212.4	c.612C>G	p.(Phe204Leu)	Likely Pathogenic	1	NM_001212.4:c.612C>G	NC_000017.10	g.5336700G>C
				C1QBP (HGNC:1243) Total					1
				COG8 (HGNC:18623)	NM_032382.4	c.513T>G	p.(Tyr171*)	Likely Pathogenic	1	NM_032382.4:c.513T>G	NC_000016.9	g.69370480A>C
				COG8 (HGNC:18623) Total					1
				BTK (HGNC:1133)	NM_000061.2	c.35A>C	p.(Lys12Thr)	Likely Pathogenic	1	NM_000061.2:c.35A>C	NC_000023.10	g.100630238T>G
				BTK (HGNC:1133) Total					1
				ALG6 (HGNC:23157)	NC_000001.10(NM_013339.4)	c.257+5G>A		Pathogenic	1	NC_000001.10(NM_013339.4):c.257+5G>A	NC_000001.10	g.63868019G>A
				ALG6 (HGNC:23157) Total					1
				ERLIN2 (HGNC:1356)	NC_000008.10(NM_007175.8)	c.107+2T>C		Likely Pathogenic	1	NC_000008.10(NM_007175.8):c.107+2T>C	NC_000008.10	g.37595549T>C
				ERLIN2 (HGNC:1356) Total					1
				ALG12 (HGNC:19358)	NC_000022.10(NM_024105.4)	c.664+1_664+9del		Likely Pathogenic	1	NC_000022.10(NM_024105.4):c.664+1_664+9del	NC_000022.10	g.50303535_50303543del
				ALG12 (HGNC:19358) Total					1
				DSC3 (HGNC:3037)	NM_001941.5	c.1278_1284delinsTT	p.(Glu467fs)	Likely Pathogenic	1	NM_001941.5:c.1278_1284delinsTT	NC_000018.9	g.28588471_28588477delinsAA
				DSC3 (HGNC:3037) Total					1
				EPB42 (HGNC:3381)	NM_001114134.2	c.775C>T	p.(Arg259*)	Likely Pathogenic	1	NM_001114134.2:c.775C>T	NC_000015.9	g.43501529G>A
				EPB42 (HGNC:3381) Total					1
				BSCL2 (HGNC:15832)	NM_001122955.4	c.54C>A	p.(Cys18*)	Likely Pathogenic	1	NM_001122955.4:c.54C>A	NC_000011.9	g.62474614G>T
				BSCL2 (HGNC:15832) Total					1
				ERCC6L2 (HGNC:26922)	NM_020207.4	c.52C>T	p.(Gln18*)	Likely Pathogenic	1	NM_020207.4:c.52C>T	NC_000009.11	g.98638339C>T
				ERCC6L2 (HGNC:26922) Total					1
				CSTA (HGNC:2481)	NM_005213.4	c.105C>A	p.(Tyr35*)	Likely Pathogenic	1	NM_005213.4:c.105C>A	NC_000003.11	g.122056432C>A
				CSTA (HGNC:2481) Total					1
				AGRN (HGNC:329)	NC_000001.10(NM_198576.4)	c.1177+4_1177+50del	p.(Arg385_Asp393delinsHis)	Likely Pathogenic	1	NC_000001.10(NM_198576.4):c.1177+4_1177+50del	NC_000001.10	g.977086_977132del
				AGRN (HGNC:329) Total					1
				BLM (HGNC:1058)	NM_000057.4	c.1642C>T	p.(Gln548*)	Pathogenic	1	NM_000057.4:c.1642C>T	NC_000015.9	g.91304245C>T
				BLM (HGNC:1058) Total					1
				CNTNAP1 (HGNC:8011)	NM_003632.3	c.730C>T	p.(Gln244*)	Likely Pathogenic	1	NM_003632.3:c.730C>T	NC_000017.10	g.40837989C>T
				CNTNAP1 (HGNC:8011) Total					1
				BEST1 (HGNC:12703)	NM_004183.4	c.508C>T	p.(Gln170Ter)	Likely Pathogenic	1	NM_004183.4:c.508C>T	NC_000011.9	g.61724342C>T
				BEST1 (HGNC:12703) Total					1
				CNNM4 (HGNC:105)	NM_020184.4	c.212_222dup	p.(Asn75fs)	Likely Pathogenic	1	NM_020184.4:c.212_222dup	NC_000002.11	g.97426948_97426958dup
				CNNM4 (HGNC:105) Total					1
				BCS1L (HGNC:1020)	NM_001079866.2	c.916C>T	p.(Arg306Cys)	Pathogenic	1	NM_001079866.2:c.916C>T	NC_000002.11	g.219527632C>T
				BCS1L (HGNC:1020) Total					1
				DNA2 (HGNC:2939)	NC_000010.10(NM_001080449.3)	c.73_74+10del	p.(Leu25fs)	Likely Pathogenic	1	NC_000010.10(NM_001080449.3):c.73_74+10del	NC_000010.10	g.70231544_70231555del
				DNA2 (HGNC:2939) Total					1
				CSPP1 (HGNC:26193)	NM_001382391.1	c.43A>T	p.(Arg15*)	Likely Pathogenic	1	NM_001382391.1:c.43A>T	NC_000008.10	g.67986530A>T
				CSPP1 (HGNC:26193) Total					1
				ADGRG1 (HGNC:4512)	NM_201525.3	c.235C>T	p.(Arg79*)	Pathogenic	1	NM_201525.3:c.235C>T	NC_000016.9	g.57685282C>T
				ADGRG1 (HGNC:4512) Total					1
				CSF3R (HGNC:2439)	NM_000760.4	c.203_221del	p.(Glu68fs)	Likely Pathogenic	1	NM_000760.4:c.203_221del	NC_000001.10	g.36941122_36941140del
				CSF3R (HGNC:2439) Total					1
				CNGA3 (HGNC:2150)	NC_000002.11(NM_001298.2)	c.216-1G>A		Likely Pathogenic	1	NC_000002.11(NM_001298.2):c.216-1G>A	NC_000002.11	g.98996637G>A
				CNGA3 (HGNC:2150) Total					1
				CSF1R (HGNC:2433)	NM_001288705.3	c.931C>T	p.(Gln311*)	Likely Pathogenic	1	NM_001288705.3:c.931C>T	NC_000005.9	g.149453015G>A
				CSF1R (HGNC:2433) Total					1
				ADAM9 (HGNC:216)	NM_003816.3	c.539del	p.(Lys180fs)	Likely Pathogenic	1	NM_003816.3:c.539del	NC_000008.10	g.38874866del
				ADAM9 (HGNC:216) Total					1
				CRYBB1 (HGNC:2397)	NM_001887.4	c.482del	p.(Gly161fs)	Likely Pathogenic	1	NM_001887.4:c.482del	NC_000022.10	g.26997938del
				CRYBB1 (HGNC:2397) Total					1
				ADA2 (HGNC:1839)	NM_001282225.2	c.144dup	p.(Arg49fs)	Pathogenic	1	NM_001282225.2:c.144dup	NC_000022.10	g.17690430dup
				ADA2 (HGNC:1839) Total					1
				CRPPA (HGNC:37276)	NM_001101426.4	c.1354T>C	p.(Ter452Argext*?)	Likely Pathogenic	1	NM_001101426.4:c.1354T>C	NC_000007.13	g.16131322A>G
				CRPPA (HGNC:37276) Total					1
				ACY1 (HGNC:177)	NM_000666.3	c.699A>C	p.(Glu233Asp)	Likely Pathogenic	1	NM_000666.3:c.699A>C	NC_000003.11	g.52021204A>C
				ACY1 (HGNC:177) Total					1
				BBS12 (HGNC:26648)	NM_152618.3	c.1063C>T	p.(Arg355*)	Pathogenic	1	NM_152618.3:c.1063C>T	NC_000004.11	g.123664110C>T
				BBS12 (HGNC:26648) Total					1
				ACP4 (HGNC:14376)	NM_033068.3	c.331C>T	p.(Arg111Cys)	Likely Pathogenic	1	NM_033068.3:c.331C>T	NC_000019.9	g.51294940C>T
				ACP4 (HGNC:14376) Total					1
				ECHS1 (HGNC:3151)	NM_004092.4	c.605_611del	p.(Asp202fs)	Likely Pathogenic	1	NM_004092.4:c.605_611del	NC_000010.10	g.135180401_135180407del
				ECHS1 (HGNC:3151) Total					1
				ENTPD1 (HGNC:3363)	NC_000010.10(NM_001776.6)	c.17-2A>G		Likely Pathogenic	1	NC_000010.10(NM_001776.6):c.17-2A>G	NC_000010.10	g.97582992A>G
				ENTPD1 (HGNC:3363) Total					1
				DRAM2 (HGNC:28769)	NC_000001.10(NM_001349884.2)	c.601-1G>A		Likely Pathogenic	1	NC_000001.10(NM_001349884.2):c.601-1G>A	NC_000001.10	g.111661520C>T
				DRAM2 (HGNC:28769) Total					1
				CLCN2 (HGNC:2020)	NM_004366.6	c.449del	p.(Gly150fs)	Likely Pathogenic	1	NM_004366.6:c.449del	NC_000003.11	g.184076003del
				CLCN2 (HGNC:2020) Total					1
				B3GALNT2 (HGNC:28596)	NC_000001.10(NM_152490.5)	c.113-1G>C		Likely Pathogenic	1	NC_000001.10(NM_152490.5):c.113-1G>C	NC_000001.10	g.235658139C>G
				B3GALNT2 (HGNC:28596) Total					1
				CIB1 (HGNC:16920)	NM_006384.4	c.7_8del	p.(Gly3fs)	Likely Pathogenic	1	NM_006384.4:c.7_8del	NC_000015.9	g.90777114_90777115del
				CIB1 (HGNC:16920) Total					1
				ERCC8 (HGNC:3439)	NM_000082.4	c.481G>A	p.(Val161Ile)	Likely Pathogenic	1	NM_000082.4:c.481G>A	NC_000005.9	g.60200619C>T
				ERCC8 (HGNC:3439) Total					1
				ABCG5 (HGNC:13886)	NM_022436.3	c.547C>T	p.(Arg183*)	Pathogenic	1	NM_022436.3:c.547C>T	NC_000002.11	g.44055209G>A
				ABCG5 (HGNC:13886) Total					1
				EPG5 (HGNC:29331)	NM_020964.3	c.1007A>G	p.(Gln336Arg)	Likely Pathogenic	1	NM_020964.3:c.1007A>G	NC_000018.9	g.43534361T>C
				EPG5 (HGNC:29331) Total					1
				CHST3 (HGNC:1971)	NM_004273.5	c.1114G>T	p.(Glu372*)	Likely Pathogenic	1	NM_004273.5:c.1114G>T	NC_000010.10	g.73767903G>T
				CHST3 (HGNC:1971) Total					1
				CPS1 (HGNC:2323)	NC_000002.11(NM_001875.5)	c.126+1G>C		Likely Pathogenic	1	NC_000002.11(NM_001875.5):c.126+1G>C	NC_000002.11	g.211421584G>C
				CPS1 (HGNC:2323) Total					1
[truncated: 708 more rows]

## Sheet: Supplemental File D
Supplemental File D: Pharmacogenic variants and associated medications and metabolizer phenotypes
Medication(s)/Genotype/Metabolizer phenotype	Number of individuals
Abacavir Allopurinol Carbamazepine Fosphenytoin Phenytoin Oxcarbazepine	154
HLA-B *07:02/*57:01	8
Increased Risk	8
HLA-B *07:02/*58:01	3
Increased Risk	3
HLA-B *08:01/*57:01	6
Increased Risk	6
HLA-B *08:01/*58:01	4
Increased Risk	4
HLA-B *13:01/*58:01	1
Increased Risk	1
HLA-B *13:02/*57:01	3
Increased Risk	3
HLA-B *13:02/*58:01	2
Increased Risk	2
HLA-B *14:02/*57:01	3
Increased Risk	3
HLA-B *14:02/*58:01	1
Increased Risk	1
HLA-B *15:01/*15:02	1
Increased Risk	1
HLA-B *15:01/*57:01	2
Increased Risk	2
HLA-B *15:01/*58:01	2
Increased Risk	2
HLA-B *15:02/*15:02	1
Increased Risk	1
HLA-B *15:02/*15:07	1
Increased Risk	1
HLA-B *15:02/*15:17	1
Increased Risk	1
HLA-B *15:02/*15:21	1
Increased Risk	1
HLA-B *15:02/*27:04	1
Increased Risk	1
HLA-B *15:02/*27:06	2
Increased Risk	2
HLA-B *15:02/*35:01	1
Increased Risk	1
HLA-B *15:02/*35:03	1
Increased Risk	1
HLA-B *15:02/*38:02	1
Increased Risk	1
HLA-B *15:02/*40:01	2
Increased Risk	2
HLA-B *15:02/*40:06	1
Increased Risk	1
HLA-B *15:02/*44:03	1
Increased Risk	1
HLA-B *15:02/*46:01	5
Increased Risk	5
HLA-B *15:02/*51:01	1
Increased Risk	1
HLA-B *15:02/*51:02	1
Increased Risk	1
HLA-B *15:03/*58:01	1
Increased Risk	1
HLA-B *15:11/*58:01	1
Increased Risk	1
HLA-B *15:17/*58:01	2
Increased Risk	2
HLA-B *18:01/*57:01	6
Increased Risk	6
HLA-B *18:01/*58:01	1
Increased Risk	1
HLA-B *27:05/*57:01	1
Increased Risk	1
HLA-B *35:01/*57:01	5
Increased Risk	5
HLA-B *35:01/*58:01	3
Increased Risk	3
HLA-B *35:02/*57:01	2
Increased Risk	2
HLA-B *35:02/*58:01	1
Increased Risk	1
HLA-B *35:03/*57:01	1
Increased Risk	1
HLA-B *35:08/*57:01	1
Increased Risk	1
HLA-B *38:01/*57:01	8
Increased Risk	8
HLA-B *38:02/*58:01	1
Increased Risk	1
HLA-B *39:01/*57:01	1
Increased Risk	1
HLA-B *39:05/*58:01	1
Increased Risk	1
HLA-B *39:08/*57:01	1
Increased Risk	1
HLA-B *39:10/*58:01	1
Increased Risk	1
HLA-B *40:01/*57:01	3
Increased Risk	3
HLA-B *40:01/*58:01	5
Increased Risk	5
HLA-B *40:06/*57:01	1
Increased Risk	1
HLA-B *41:02/*58:01	2
Increased Risk	2
HLA-B *44:02/*58:01	4
Increased Risk	4
HLA-B *44:03/*57:01	2
Increased Risk	2
HLA-B *44:03/*58:01	4
Increased Risk	4
HLA-B *45:01/*58:01	2
Increased Risk	2
HLA-B *46:01/*58:01	3
Increased Risk	3
HLA-B *48:01/*58:01	1
Increased Risk	1
HLA-B *49:01/*58:01	1
Increased Risk	1
HLA-B *50:01/*58:01	2
Increased Risk	2
HLA-B *51:01/*57:01	2
Increased Risk	2
HLA-B *51:01/*58:01	1
Increased Risk	1
HLA-B *52:01/*57:01	5
Increased Risk	5
HLA-B *52:01/*58:01	1
Increased Risk	1
HLA-B *53:01/*57:01	1
Increased Risk	1
HLA-B *53:01/*58:01	1
Increased Risk	1
HLA-B *54:01/*58:01	1
Increased Risk	1
HLA-B *55:01/*57:01	1
Increased Risk	1
HLA-B *55:01/*58:01	2
Increased Risk	2
HLA-B *57:01/*57:01	8
Increased Risk	8
HLA-B *57:01/*58:01	2
Increased Risk	2
HLA-B *58:01/*58:01	4
Increased Risk	4
Amitriptyline Atomoxetine Clomipramine Codeine Desipramine Doxepin Fluvoxamine Hydrocodone Imipramine Nortriptyline Ondansetron Paroxetine Tamoxifen Tramadol Trimipramine Tropisetron	272
CYP2D6 *1/*20 rs72549354	7
Intermediate Metabolizer	7
CYP2D6 *1/*4 rs3892097	67
Intermediate Metabolizer	67
CYP2D6 *1/*5	13
Intermediate Metabolizer	13
CYP2D6 *1/*6 rs5030655	3
Intermediate Metabolizer	3
CYP2D6 *1/*7 rs5030867	2
Intermediate Metabolizer	2
CYP2D6 *10/*10 rs1065852 rs1065852	4
Intermediate Metabolizer	4
CYP2D6 *10/*14 rs1065852 rs5030865	1
Intermediate Metabolizer	1
CYP2D6 *10/*17 rs1065852 rs28371706	1
Intermediate Metabolizer	1
CYP2D6 *10/*29 rs1065852 rs1135840	1
Intermediate Metabolizer	1
CYP2D6 *10/*41 rs1065852 rs28371725	13
Intermediate Metabolizer	13
CYP2D6 *17/*17 rs28371706 rs28371706	3
Intermediate Metabolizer	3
CYP2D6 *17/*41 rs28371706 rs28371725	2
Intermediate Metabolizer	2
CYP2D6 *1x2/*10x2 rs1065852	4
Ultrarapid Metabolizer	4
CYP2D6 *1x2/*1x2	1
Ultrarapid Metabolizer	1
CYP2D6 *1x2/*2x2 rs1135840	1
Ultrarapid Metabolizer	1
CYP2D6 *2/*4 rs1135840 rs3892097	37
Intermediate Metabolizer	37
CYP2D6 *2/*41x3 rs1135840 rs28371725	1
Ultrarapid Metabolizer	1
CYP2D6 *2/*5 rs1135840	12
Intermediate Metabolizer	12
CYP2D6 *20/*33 rs72549354 rs28371717	1
Intermediate Metabolizer	1
CYP2D6 *29/*29 rs1135840 rs1135840	2
Intermediate Metabolizer	2
CYP2D6 *2x2/*10x2 rs1135840 rs1065852	1
Ultrarapid Metabolizer	1
CYP2D6 *3/*10 rs35742686 rs1065852	1
Intermediate Metabolizer	1
CYP2D6 *3/*35 rs35742686 rs1135840	1
Intermediate Metabolizer	1
CYP2D6 *3/*4 rs35742686 rs3892097	2
Poor Metabolizer	2
CYP2D6 *3/*41 rs35742686 rs28371725	3
Intermediate Metabolizer	3
CYP2D6 *4/*10 rs3892097 rs1065852	6
Intermediate Metabolizer	6
CYP2D6 *4/*29 rs3892097 rs1135840	1
Intermediate Metabolizer	1
CYP2D6 *4/*33 rs3892097 rs28371717	2
Intermediate Metabolizer	2
CYP2D6 *4/*35 rs3892097 rs1135840	11
Intermediate Metabolizer	11
CYP2D6 *4/*4 rs3892097 rs3892097	6
Poor Metabolizer	6
CYP2D6 *4/*41 rs3892097 rs28371725	22
Intermediate Metabolizer	22
CYP2D6 *4/*5 rs3892097	3
Poor Metabolizer	3
CYP2D6 *4/*6 rs3892097 rs5030655	2
Poor Metabolizer	2
CYP2D6 *4/*9 rs3892097 rs5030656	3
Intermediate Metabolizer	3
CYP2D6 *41/*41 rs28371725 rs28371725	7
Intermediate Metabolizer	7
CYP2D6 *41/*59 rs28371725 rs79292917	1
Intermediate Metabolizer	1
CYP2D6 *5/*10 rs1065852	6
Intermediate Metabolizer	6
CYP2D6 *5/*17 rs28371706	1
Intermediate Metabolizer	1
CYP2D6 *5/*29 rs1135840	1
Intermediate Metabolizer	1
CYP2D6 *5/*33 rs28371717	2
Intermediate Metabolizer	2
CYP2D6 *5/*41 rs28371725	5
Intermediate Metabolizer	5
CYP2D6 *5/*5	2
Poor Metabolizer	2
CYP2D6 *5/*9 rs5030656	1
Intermediate Metabolizer	1
CYP2D6 *6/*35 rs5030655 rs1135840	1
Intermediate Metabolizer	1
CYP2D6 *7/*41 rs5030867 rs28371725	1
Intermediate Metabolizer	1
CYP2D6 *9/*10 rs5030656 rs1065852	1
Intermediate Metabolizer	1
CYP2D6 *9/*17 rs5030656 rs28371706	2
Intermediate Metabolizer	2
CYP2D6 *9/*41 rs5030656 rs28371725	1
Intermediate Metabolizer	1
Amitriptyline Citalopram Escitalopram Clomipramine Clopidogrel Dexlansoprazole Doxepin Imipramine Lansoprazole Omeprazole Pantoprazole Sertraline Trimipramine Voriconazole	762
CYP2C19 *1/*17 rs12248560	253
Rapid Metabolizer	253
CYP2C19 *1/*2 rs12769205	292
Intermediate Metabolizer	292
CYP2C19 *1/*3 rs4986893	5
Intermediate Metabolizer	5
CYP2C19 *1/*35 rs12769205	3
Intermediate Metabolizer	3
CYP2C19 *1/*4 rs28399504	10
Intermediate Metabolizer	10
CYP2C19 *1/*8 rs41291556	2
Intermediate Metabolizer	2
CYP2C19 *15/*17 rs17882687 rs12248560	1
Rapid Metabolizer	1
CYP2C19 *17/*17 rs12248560 rs12248560	52
Ultrarapid Metabolizer	52
CYP2C19 *17/*35 rs12248560 rs12769205	1
Intermediate Metabolizer	1
CYP2C19 *2/*17 rs12769205 rs12248560	89
Intermediate Metabolizer	89
CYP2C19 *2/*2 rs12769205 rs12769205	47
Poor Metabolizer	47
CYP2C19 *2/*3 rs12769205 rs4986893	2
Poor Metabolizer	2
CYP2C19 *2/*35 rs12769205 rs12769205	2
Poor Metabolizer	2
CYP2C19 *2/*8 rs12769205 rs41291556	1
Poor Metabolizer	1
CYP2C19 *3/*17 rs4986893 rs12248560	1
Intermediate Metabolizer	1
CYP2C19 *4/*17 rs28399504 rs12248560	1
Intermediate Metabolizer	1
Atazanavir	18
UGT1A1 *1/*6 rs4148323	17
Intermediate Metabolizer	17
UGT1A1 *6/*6 rs4148323 rs4148323	1
Poor Metabolizer	1
Azathioprine Mercaptopurine Thioguanine	131
NUDT15 *1/*2 rs746071566	10
Intermediate Metabolizer	10
NUDT15 *1/*3 rs116855232	43
Intermediate Metabolizer	43
NUDT15 *1/*9 rs746071566	5
Intermediate Metabolizer	5
NUDT15 *2/*3 rs746071566 rs116855232	1
Poor Metabolizer	1
TPMT *1/*2 rs1800462	2
Intermediate Metabolizer	2
TPMT *1/*3A rs1142345	39
Intermediate Metabolizer	39
TPMT *1/*3C rs1142345	25
Intermediate Metabolizer	25
TPMT *1/*4 rs1800584	1
Intermediate Metabolizer	1
TPMT *3A/*3A rs1142345 rs1142345	1
Poor Metabolizer	1
TPMT *3B/*3C rs1800460 rs1142345	1
Poor Metabolizer	1
TPMT *3C/*3A rs1142345 rs1142345	1
Poor Metabolizer	1
TPMT *3C/*3B rs1142345 rs1800460	2
Poor Metabolizer	2
Capecitabine Fluorouracil	20
DPYD *5/HapB3 rs1801159 rs56038477	3
Intermediate Metabolizer	3
DPYD c.2846A>T/*5 rs67376798 rs1801159	1
Intermediate Metabolizer	1
DPYD c.2846A>T/*9A rs67376798 rs1801265	1
Intermediate Metabolizer	1
DPYD c.557A>G/*9A rs115232898 rs1801265	2
Intermediate Metabolizer	2
DPYD HapB3/*9A rs56038477 rs1801265	3
Intermediate Metabolizer	3
DPYD HapB3/c.1896T>C rs56038477 rs17376848	1
Intermediate Metabolizer	1
DPYD Reference/c.2846A>T rs67376798	2
Intermediate Metabolizer	2
DPYD Reference/HapB3 rs56038477	7
Intermediate Metabolizer	7
Carbamazepine	55
HLA-A *01:01/*31:01	5
Increased Risk	5
HLA-A *02:01/*31:01	11
Increased Risk	11
HLA-A *02:05/*31:01	2
Increased Risk	2
HLA-A *02:07/*31:01	1
Increased Risk	1
HLA-A *03:01/*31:01	9
Increased Risk	9
HLA-A *11:01/*31:01	5
Increased Risk	5
HLA-A *24:02/*31:01	6
Increased Risk	6
HLA-A *29:02/*31:01	1
Increased Risk	1
HLA-A *30:01/*31:01	2
Increased Risk	2
HLA-A *31:01/*31:01	4
Increased Risk	4
HLA-A *31:01/*32:01	2
Increased Risk	2
HLA-A *31:01/*33:03	4
Increased Risk	4
HLA-A *31:01/*68:01	3
Increased Risk	3
Celecoxib Flurbiprofen Ibuprofen Lornoxicam Fosphenytoin Phenytoin Meloxicam Piroxicam Tenoxicam	396
CYP2C9 *1/*11 rs28371685	5
Intermediate Metabolizer	5
CYP2C9 *1/*12 rs9332239	5
Intermediate Metabolizer	5
CYP2C9 *1/*14 rs72558189	9
Intermediate Metabolizer	9
CYP2C9 *1/*16 rs72558192	1
Intermediate Metabolizer	1
CYP2C9 *1/*2 rs1799853	180
Intermediate Metabolizer	180
CYP2C9 *1/*29 rs182132442	1
Intermediate Metabolizer	1
CYP2C9 *1/*3 rs1057910	178
Intermediate Metabolizer	178
CYP2C9 *1/*33 rs200183364	2
Intermediate Metabolizer	2
CYP2C9 *1/*5 rs28371686	1
Intermediate Metabolizer	1
CYP2C9 *1/*6 rs9332131	1
Intermediate Metabolizer	1
CYP2C9 *1/*8 rs7900194	6
Intermediate Metabolizer	6
CYP2C9 *3/*14 rs1057910 rs72558189	2
Poor Metabolizer	2
CYP2C9 *3/*3 rs1057910 rs1057910	3
Poor Metabolizer	3
CYP2C9 *8/*11 rs7900194 rs28371685	1
Intermediate Metabolizer	1
CYP2C9 *8/*9 rs7900194 rs2256871	1
Intermediate Metabolizer	1
Desflurane Enflurane Halothane Isoflurane Methoxyflurane Sevoflurane Succinylcholine	2
CACNA1S Reference/c.520C>T rs772226819	1
Malignant Hyperthermia Susceptible	1
RYR1 Reference/c.1589G>A rs111888148	1
Malignant Hyperthermia Susceptible	1
Efavirenz	731
CYP2B6 *1/*12 rs36060847	1
Intermediate Metabolizer	1
CYP2B6 *1/*13 rs12721655	3
Intermediate Metabolizer	3
CYP2B6 *1/*18 rs28399499	3
Intermediate Metabolizer	3
CYP2B6 *1/*19 rs3745274	1
Intermediate Metabolizer	1
CYP2B6 *1/*22 rs34223104	19
Rapid Metabolizer	19
CYP2B6 *1/*26 rs3826711	1
Intermediate Metabolizer	1
CYP2B6 *1/*4 rs2279343	51
Rapid Metabolizer	51
CYP2B6 *1/*6 rs3745274	369
Intermediate Metabolizer	369
CYP2B6 *18/*20 rs28399499 rs36056539	1
Poor Metabolizer	1
CYP2B6 *18/*22 rs28399499 rs34223104	2
Intermediate Metabolizer	2
CYP2B6 *2/*13 rs8192709 rs12721655	1
Intermediate Metabolizer	1
CYP2B6 *2/*22 rs8192709 rs34223104	2
Rapid Metabolizer	2
CYP2B6 *2/*4 rs8192709 rs2279343	4
Rapid Metabolizer	4
CYP2B6 *2/*6 rs8192709 rs3745274	36
Intermediate Metabolizer	36
CYP2B6 *4/*22 rs2279343 rs34223104	1
Ultrarapid Metabolizer	1
CYP2B6 *4/*26 rs2279343 rs3826711	1
Intermediate Metabolizer	1
CYP2B6 *4/*4 rs2279343 rs2279343	2
Ultrarapid Metabolizer	2
CYP2B6 *4/*5 rs2279343 rs3211371	1
Rapid Metabolizer	1
CYP2B6 *4/*6 rs2279343 rs3745274	22
Intermediate Metabolizer	22
CYP2B6 *4/*9 rs2279343 rs3745274	3
Intermediate Metabolizer	3
CYP2B6 *5/*13 rs3211371 rs12721655	1
Intermediate Metabolizer	1
CYP2B6 *5/*18 rs3211371 rs28399499	1
Intermediate Metabolizer	1
CYP2B6 *5/*22 rs3211371 rs34223104	4
Rapid Metabolizer	4
CYP2B6 *5/*6 rs3211371 rs3745274	61
Intermediate Metabolizer	61
CYP2B6 *5/*7 rs3211371 rs3745274	1
Intermediate Metabolizer	1
CYP2B6 *5/*9 rs3211371 rs3745274	2
Intermediate Metabolizer	2
CYP2B6 *6/*12 rs3745274 rs36060847	1
Poor Metabolizer	1
CYP2B6 *6/*13 rs3745274 rs12721655	2
Poor Metabolizer	2
CYP2B6 *6/*18 rs3745274 rs28399499	7
Poor Metabolizer	7
CYP2B6 *6/*22 rs3745274 rs34223104	9
Intermediate Metabolizer	9
CYP2B6 *6/*6 rs3745274 rs3745274	116
Poor Metabolizer	116
CYP2B6 *6/*9 rs3745274 rs3745274	1
Poor Metabolizer	1
CYP2B6 *9/*22 rs3745274 rs34223104	1
Intermediate Metabolizer	1
Ivacaftor	15
CFTR *1/D1152H rs75541969	1
Ivacaftor responsive in CF patients	1
CFTR *1/D1270N rs11971167	3
Ivacaftor responsive in CF patients	3
CFTR *1/F1052V rs150212784	3
Ivacaftor responsive in CF patients	3
CFTR *1/G1069R rs200321110	2
Ivacaftor responsive in CF patients	2
CFTR *1/R1070Q rs78769542	1
Ivacaftor responsive in CF patients	1
CFTR *1/R117H rs78655421	4
Ivacaftor responsive in CF patients	4
CFTR *1/R352Q rs121908753	1
Ivacaftor responsive in CF patients	1
Peginterferon alfa-2a Peginterferon alfa-2b Ribavirin	1115
IFNL3 rs12979860 reference(C)/rs12979860(T) rs12979860	1
Unfavorable Response	1
IFNL3 rs12979860(T)/rs12979860 reference(C) rs12980275	356
Unfavorable Response	356
IFNL3 rs12979860(T)/rs12979860(T)	610
Unfavorable Response	610
IFNL3 rs12979860(T)/rs12980275 rs12980275	148
Unfavorable Response	148
Simvastatin	66
SLCO1B1 *14/*15 rs2306283 rs2306283	32
Decreased Function	32
SLCO1B1 *15/*15 rs2306283 rs2306283	15
Poor Function	15
SLCO1B1 *15/*31 rs2306283 rs2306283	1
Poor Function	1
SLCO1B1 *5/*14 rs4149056 rs2306283	12
Decreased Function	12
SLCO1B1 *5/*15 rs4149056 rs2306283	6
Poor Function	6
Tacrolimus	1253
CYP3A5 *1/*3 rs776746	277
Intermediate Metabolizer	277
CYP3A5 *1/*6 rs10264272	14
Intermediate Metabolizer	14
CYP3A5 *1/*7 rs41303343	13
Intermediate Metabolizer	13
CYP3A5 *3/*3 rs776746 rs776746	929
Poor Metabolizer	929
CYP3A5 *3/*6 rs776746 rs10264272	6
Poor Metabolizer	6
CYP3A5 *3/*7 rs776746 rs41303343	11
Poor Metabolizer	11
CYP3A5 *6/*6 rs10264272 rs10264272	1
Poor Metabolizer	1
CYP3A5 *6/*7 rs10264272 rs41303343	2
Poor Metabolizer	2
Warfarin	1698
CYP2C9 *1/*11 rs28371685	5
Intermediate Metabolizer	5
CYP2C9 *1/*2 rs1799853	127
Poor Function	127
CYP2C9 *1/*3 rs1057910	124
Poor Function	124
CYP2C9 *1/*5 rs28371686	1
Intermediate Metabolizer	1
CYP2C9 *1/*6 rs9332131	1
Intermediate Metabolizer	1
CYP2C9 *1/*8 rs7900194	6
Intermediate Metabolizer	6
CYP2C9 *2/*2 rs1799853 rs1799853	10
Poor Function	10
CYP2C9 *2/*3 rs1799853 rs1057910	14
Poor Function	14
CYP2C9 *3/*14 rs1057910 rs72558189	2
Poor Function	2
CYP2C9 *3/*3 rs1057910 rs1057910	1
Poor Function	1
CYP2C9 *8/*11 rs7900194 rs28371685	1
Intermediate Metabolizer	1
CYP2C9 *8/*9 rs7900194 rs2256871	1
Intermediate Metabolizer	1
CYP4F2 rs2108622 reference(C)/rs2108622(T) rs2108622	6
Increased Function	6
CYP4F2 rs2108622 reference(C)/rs2108622(T) rs3093105 rs2108622	9
Increased Function	9
CYP4F2 rs2108622(T)/rs2108622 reference(C) rs3093105	34
Increased Function	34
CYP4F2 rs2108622(T)/rs2108622(T)	430
Increased Function	430
CYP4F2 rs2108622(T)/rs2108622(T) rs2108622	369
Increased Function	369
CYP4F2 rs2108622(T)/rs2108622(T) rs2108622 rs2108622	73
Increased Function	73
rs12777823 A/G	7
Poor Function	7
RSID rs12777823 (A)/rs12777823(A) rs12777823 rs12777823	51
Poor Function	51
RSID rs12777823 reference(G)/rs12777823(A) rs12777823	350
Poor Function	350
VKORC1 rs9923231(T)/rs9923231 reference(C) rs17708472	9
Decreased Function	9
VKORC1 rs9923231(T)/rs9923231 reference(C) rs2359612	12
Decreased Function	12
VKORC1 rs9923231(T)/rs9923231 reference(C) rs7294	44
Decreased Function	44
VKORC1 rs9923231(T)/rs9923231(T)	11
Decreased Function	11
Grand Total	6688

## Sheet: Supplemental File E
Supplemental File E: HLA genotypes and associated odds ratios (OR) for autoimmune conditions
Condition/Genotype/OR	Number of individuals
Ankylosing Spondylitis (AS)	5
B*27:04x1	5
OR = 1.76 (1.20-2.58), p=0.004, study population = meta-analysis including Asian, African, American, and Europeans (Yang_2013_24261772); RR = 1.14 (1.01-1.29), p = 0.041, study population = meta-analysis (Lin_2017_28526894)	5
Beh√ßets Disease (BD)	137
B*51:01x1	122
OR = 5.66 (4.88‚Äì6.57), p=0.0001, study population = meta-analysis including Eastern Asian, Middle Eastern/North African, Southern European, Northern/Eastern European, North American (de Menthon_2013_19790126); OR = 10.48 (95% CI N/A), p < 10^-6, study population = Greek (Koumantaki_1998_9568801); OR = 3.0 (2.6-3.4), P < 1.6 √ó 10^‚àí3, study population = Turkey (Ombrello_2014_24821759); OR = 3.…	122
B*51:02x1	6
OR = 5.66 (4.88‚Äì6.57), p=0.0001, study population = meta-analysis including Eastern Asian, Middle Eastern/North African, Southern European, Northern/Eastern European, North American (de Menthon_2013_19790126); OR = 3.0 (2.6-3.4), P < 1.6 √ó 10^‚àí3, study population = Turkey (Ombrello_2014_24821759); OR = 3.49 (2.95 - 4.12), p = 5.47 √ó 10^-50, study population = Turkey (Remmers_2010_20622878)	6
B*51:05x1	2
OR = 5.66 (4.88‚Äì6.57), p=0.0001, study population = meta-analysis including Eastern Asian, Middle Eastern/North African, Southern European, Northern/Eastern European, North American (de Menthon_2013_19790126); OR = 3.0 (2.6-3.4), P < 1.6 √ó 10^‚àí3, study population = Turkey (Ombrello_2014_24821759); OR = 3.49 (2.95 - 4.12), p = 5.47 √ó 10^-50, study population = Turkey (Remmers_2010_20622878)	2
B*51:06x1	4
OR = 5.66 (4.88‚Äì6.57), p=0.0001, study population = meta-analysis including Eastern Asian, Middle Eastern/North African, Southern European, Northern/Eastern European, North American (de Menthon_2013_19790126); OR = 3.0 (2.6-3.4), P < 1.6 √ó 10^‚àí3, study population = Turkey (Ombrello_2014_24821759); OR = 3.49 (2.95 - 4.12), p = 5.47 √ó 10^-50, study population = Turkey (Remmers_2010_20622878)	4
B*51:07x1	2
OR = 5.66 (4.88‚Äì6.57), p=0.0001, study population = meta-analysis including Eastern Asian, Middle Eastern/North African, Southern European, Northern/Eastern European, North American (de Menthon_2013_19790126); OR = 3.0 (2.6-3.4), P < 1.6 √ó 10^‚àí3, study population = Turkey (Ombrello_2014_24821759); OR = 3.49 (2.95 - 4.12), p = 5.47 √ó 10^-50, study population = Turkey (Remmers_2010_20622878)	2
B*51:08x1	1
OR = 5.66 (4.88‚Äì6.57), p=0.0001, study population = meta-analysis including Eastern Asian, Middle Eastern/North African, Southern European, Northern/Eastern European, North American (de Menthon_2013_19790126); OR = 3.0 (2.6-3.4), P < 1.6 √ó 10^‚àí3, study population = Turkey (Ombrello_2014_24821759); OR = 3.49 (2.95 - 4.12), p = 5.47 √ó 10^-50, study population = Turkey (Remmers_2010_20622878)	1
Celiac Disease (CD)	931
DQA1*05:01(or *05:02)x1-DQB1*02:02(or *02:01)x1/DQA1*02x1-DQB1*02:02x1	3
Risk=1 : 10, study population = Brazilian (Mixed) (Almeida_2016_28042478); OR=3.18 (0.59‚Äì17.19), p=0.18, study population=Syrian (Murad_2018_29793442); OR=13.05 (5.51‚Äì30.9), p<0.0001, study population=Brazilian (Mixed) (Almeida_2016_28042478); OR=11.84 (7.18-19.68), p<10^-7, study population=Spanish (Mart√≠nez-Ojinaga_2018_29699404)	3
DQA1*05:01(or *05:02)x1-DQB1*02:02(or *02:01)x1/DQB1*03:02x1	15
Risk = 1 : 19, study population = Brazilian (Mixed) (Almeida_2016_28042478); OR = 6.48 (0.73‚Äì57.46), p=0.09, study population = Syrian (Murad_2018_29793442); OR 5.66 (1.91 - 16.77), p = 0.0007, study population = Brazilian (Mixed) (Almeida_2016_28042478)	15
DQA1*05:01(or *05:02)x2-DQB1*02:01(or *02:02)x2	15
OR = 19.68 (2.44‚Äì158.91), p<0.001, study population=Slovenian (Schweiger_2016_27138053); OR = 15.95 (2.08‚Äì121.8), p=0.0004, study population = Brazilian (Mixed) (Almeida_2016_28042478); Risk = 1 : 7, study population = Brazilian (Mixed) (Almeida_2016_28042478); OR = 8.32 (3.02‚Äì22.93), p < 0.01, study population = Syrian (Murad_2018_29793442); OR = 9.19 (2.34-20.14), p < 10^-7, study populat…	15
DQA1*05:01x1	189
¬†OR=9.43 (4.52‚Äì19.81), p<0.001, study population=Slovenian (Schweiger_2016_27138053)	189
DQA1*05:05x1	377
OR=3.03 (1.34‚Äì6.84), p=0.009, study population=Slovenian (Schweiger_2016_27138053)	377
DQB1*02:01x1	217
OR=20 (8.75‚Äì40.73), p<0.001, study population=Slovenian (Schweiger_2016_27138053)	217
DRB1*03:01x1-DQA1*05:01x1-DQB1*02:01x1	21
Risk = 1 : 20 , study population = Brazilian (Mixed) (Almeida_2016_28042478)); OR = 19.77 (9.13‚Äì42.78), p <0.001, study population = Slovenian (Schweiger_2016_27138053)	21
DRB1*07x1-DQA1*02:01x1-DQB1*02:02x1	73
Risk = 1 : 30, study population = Brazilian (Mixed) (Almeida_2016_28042478)); OR=5.47 (2.05-14.55), p = 0.0002, study population = Brazilian (Mixed) (Almeida_2016_28042478)	73
DRB1*11x1-DQA1*05:05x1-DQB1*03:01x1	20
Risk = 1 : 30, study population = Brazilian (Mixed) (Almeida_2016_28042478); OR=5.47 (2.05-14.55), p = 0.0002, study population = Brazilian (Mixed) (Almeida_2016_28042478)	20
DRB1*12x1-DQA1*05:05x1-DQB1*03:01x1	1
Risk = 1 : 30, study population = Brazilian (Mixed) (Almeida_2016_28042478); OR=5.47 (2.05-14.55), p = 0.0002, study population = Brazilian (Mixed) (Almeida_2016_28042478)	1
Graves' Disease (GD)	21
DRB1*03x1-DQA1*05x1-DQB1*02x1	21
OR = 2.72 (1.91‚Äì3.87), p = 1.8 √ó 10‚àí5, study population = Caucasian (Heward_1998_9768636); RR = 2.7 (95%CI N/A), p<0.01, study population = English Caucasian (Barlow_1996_8706297); OR = 3.5 (1.9-6.6), p = 0.0002, study population = North American Caucasian (Cuddihy_1996_8636314); RR = 2.46 (95% CI N/A), p = 0.0146, study population = Caucasian (Yanagawa_1993_8501164); RR = 2.45 (95% CI N/A),…	21
Multiple Sclerosis (MS)	60
DRB1*15:01x1	60
OR (average)= 3.08 (95% CI N/A), p = N/A, study population = European (Hollenbach_2015_26142251); OR = 2.90 (1.43‚Äì5.88), p = 0.0028, study population = Caucasian (Brum_2007_17681614); OR = 3.5 (2.7-4.4), p < 0.0001 (Masterman_2000_10939572); OR = 1.7 (1.1‚Äì2.8) p = 0.03, study population = African American (Oksenberg_2004_14669136)	60
Rheumatoid Arthritis (RA)	8
DRB1*01:01x1	8
OR = 1.8 (1.0‚Äì3.3), p=0.039, study population=South African Black (Govind_2014_25014791); OR = 1.91 (1.65‚Äì2.21), p = N/A , study population = White Caucasian (Mackie_2012_21881596); OR = 1.51 (1.26‚Äì1.80), p = 6.2 √ó 10^‚àí6, study population = Asian (Okada_2014_25070946); OR = 2.17 (1.94 ‚Äì 2.42), p = N/A, study population = European (Raychaudhuri_2012_22286218)	8
Type 1 Diabetes (T1D)	21
DRB1*03:01x1-DQA1*05:01x1-DQB1*02:01x1	21
OR=3.64 (2.89‚Äì4.58), p=2x10^-22, study population=Caucasian & Asian (Erlich_2008_18252895); OR=19.77 (9.13‚Äì42.78), p<0.001, study population=Slovenian (Schweiger_2016_27138053); OR=4.55 (95%CI N/A), p=0.001, study population=Caucasian (Noble_1996_8900244); OR=5.8 (5.13‚Äì6.57), p=0.00000, study population=Brazilian (Mixed) (Santos_2020_32313169)	21
Grand Total	1183

## Sheet: Supplemental File F
Supplemental File F: Blood group genotypes
ABO (Rh) type	Number of individuals	Number of individuals with rare platelet antigen	Number of of individuals with rare RBC antigen
A	418	40	288
RhD-	53	2	29
RhD partial	1	0	1
RhD weak	2	0	2
RhD+	362	38	256
AB	71		55
RhD-	3	0	2
RhD+	68	0	53
B	253	19	177
RhD-	24	3	12
RhD partial	2	0	2
RhD partial/weak_partial	1	0	1
RhD weak_partial	1	0	1
RhD weak_partial/el	1	0	1
RhD+	224	16	160
O	493	32	337
RhD-	48	4	27
RhD partial	6	1	6
RhD partial/weak	1	0	1
RhD weak	3	0	3
RhD weak_partial	2	1	2
RhD+	433	26	298
Grand Total	1235	91	857
